# Supplementary material for: Comparative transcriptome analysis between two different cadmium-accumulating genotypes of soybean (Glycine max) in response to cadmium stress
Source: BMC Genom Data. 2024 May 7;25:43. doi: 10.1186/s12863-024-01226-w (PMC11075288; doi:10.1186/s12863-024-01226-w)
Supplement: Supplementary file 1 — Supplementary Material 1. [file 12863_2024_1226_MOESM1_ESM.xls]

## Sheet: Sheet1
Table S1 RNA-Seq analysis
Samples	Clean reads	Clean bases	GC Content	%≥Q30
LAS-0	23754959	7126487700	0.4518	0.9634
	23178053	6953415900	0.4428	0.9608
HAS-0	22881493	6864447900	0.4425	0.9629
	23240680	6972204000	0.4425	0.9618
LAS-50	23963941	7189182300	0.4455	0.9614
	23547524	7064257200	0.4499	0.9598
HAS-50	23103896	6931168800	0.4462	0.9558
	23944112	7183233600	0.4459	0.9569
	187614658			0.96035
