# Supplementary material for: Comparative transcriptome analysis between two different cadmium-accumulating genotypes of soybean (Glycine max) in response to cadmium stress
Source: BMC Genom Data. 2024 May 7;25:43. doi: 10.1186/s12863-024-01226-w (PMC11075288; doi:10.1186/s12863-024-01226-w)
Supplement: Supplementary file 2 — Supplementary Material 2. [file 12863_2024_1226_MOESM2_ESM.xls]

## Sheet: Sheet1
Table S2 Mapped results of RNA-Seq and reference genome
Samples	Total Reads	Mapped Reads	Uniq Mapped Reads	Multiple Map Reads	Reads Map to '+'	Reads Map to '-'
LAS-0	47509918	40070075（84.34%）	38970134（82.03%）	1099941（2.32%）	19283020（40.59%）	19878782（41.84%）
	46356106	39871175（86.01%）	39001514（84.13%）	869661（1.88%）	19425574（41.91%）	19815093（42.75%）
HAS-0	45762986	38914663（85.04%）	38146744（83.36%）	767919（1.68%）	19017498（41.56%）	19323486（42.23%）
	46481360	40052264（86.17%）	39293455（84.54%）	758809（1.63%）	19678705（42.34%）	19902981（42.82%）
LAS-50	47927828	40947661（85.44%）	40150982（83.77%）	796679（1.66%）	20046879（41.83%）	20372823（42.51%）
	47095048	39566114（84.01%）	38775487（82.33%）	790627（1.68%）	19376565（41.14%）	19681012（41.79%）
HAS-50	46207792	38826951（84.03%）	37722354（81.64%）	1104597（2.39%）	18653301（40.37%）	19244532（41.65%）
	47888224	40392418（84.35%）	39656036（82.81%）	736382（1.54%）	19821222（41.39%）	20069244（41.91%）
