# Supplementary material for: Comparative transcriptome analysis between two different cadmium-accumulating genotypes of soybean (Glycine max) in response to cadmium stress
Source: BMC Genom Data. 2024 May 7;25:43. doi: 10.1186/s12863-024-01226-w (PMC11075288; doi:10.1186/s12863-024-01226-w)
Supplement: Supplementary file 3 — Supplementary Material 3. [file 12863_2024_1226_MOESM3_ESM.xls]

## Sheet: Sheet1
Table S3 Analysis of gene ontology (GO) classification
LAS-0 VS HAS-0
#GO_classify1	GO_classify2	All gene number	DE gene number	%	*100
#Total_gene		35187	633	0.0179896	1.79896
biological process-BP	biological adhesion	267	2	0.00749064	0.749064
biological process	biological phase	80	0	0	0
biological process	biological regulation	16498	300	0.018184	1.8184
biological process	cell killing	17	2	0.117647	11.7647
biological process	cellular component organization or biogenesis	12706	235	0.0184952	1.84952
biological process	cellular process	26660	471	0.0176669	1.76669
biological process	developmental process	13788	249	0.0180592	1.80592
biological process	growth	3974	77	0.0193759	1.93759
biological process	hormone secretion	1	0	0	0
biological process	immune system process	3311	79	0.0238599	2.38599
biological process	localization	10870	236	0.0217111	2.17111
biological process	locomotion	119	4	0.0336134	3.36134
biological process	metabolic process	25533	444	0.0173893	1.73893
biological process	multi-organism process	6780	157	0.0231563	2.31563
biological process	multicellular organismal process	11246	209	0.0185844	1.85844
biological process	reproduction	2164	45	0.0207948	2.07948
biological process	reproductive process	8347	159	0.0190488	1.90488
biological process	response to stimulus	18882	402	0.0212901	2.12901
biological process	rhythmic process	525	7	0.0133333	1.33333
biological process	signaling	5845	123	0.0210436	2.10436
biological process	single-organism process	25362	475	0.0187288	1.87288
cellular component-CC	cell	28279	478	0.016903	1.6903
cellular component	cell junction	3653	91	0.024911	2.4911
cellular component	cell part	28699	501	0.0174571	1.74571
cellular component	extracellular matrix	90	4	0.0444444	4.44444
cellular component	extracellular matrix part	23	1	0.0434783	4.34783
cellular component	extracellular region	3481	101	0.0290147	2.90147
cellular component	extracellular region part	148	11	0.0743243	7.43243
cellular component	macromolecular complex	4499	54	0.0120027	1.20027
cellular component	membrane	13856	273	0.0197027	1.97027
cellular component	membrane part	4851	85	0.0175222	1.75222
cellular component	membrane-enclosed lumen	958	15	0.0156576	1.56576
cellular component	nucleoid	45	2	0.0444444	4.44444
cellular component	organelle	24130	398	0.016494	1.6494
cellular component	organelle part	9706	153	0.0157634	1.57634
cellular component	synapse	9	1	0.111111	11.1111
cellular component	synapse part	9	1	0.111111	11.1111
cellular component	virion	17	0	0	0
cellular component	virion part	17	0	0	0
molecular function-MF	antioxidant activity	327	18	0.0550459	5.50459
molecular function	binding	19936	376	0.0188604	1.88604
molecular function	catalytic activity	17381	345	0.0198493	1.98493
molecular function	channel regulator activity	3	0	0	0
molecular function	electron carrier activity	693	12	0.017316	1.7316
molecular function	enzyme regulator activity	576	11	0.0190972	1.90972
molecular function	guanyl-nucleotide exchange factor activity	55	1	0.0181818	1.81818
molecular function	metallochaperone activity	27	1	0.037037	3.7037
molecular function	molecular transducer activity	919	22	0.0239391	2.39391
molecular function	nucleic acid binding transcription factor activity	2476	38	0.0153473	1.53473
molecular function	nutrient reservoir activity	92	1	0.0108696	1.08696
molecular function	protein binding transcription factor activity	159	1	0.00628931	0.628931
molecular function	protein tag	4	0	0	0
molecular function	receptor activity	509	13	0.0255403	2.55403
molecular function	structural molecule activity	835	10	0.011976	1.1976
molecular function	translation regulator activity	20	1	0.05	5
molecular function	transporter activity	2595	59	0.022736	2.2736
LAS-0 VS LAS-50
#GO_classify1	GO_classify2	All gene number	DE gene number	%
#Total_gene		35187	172	0.00488817
biological process	biological adhesion	267	2	0.00749064
biological process	biological phase	80	0	0
biological process	biological regulation	16498	106	0.00642502
biological process	cell killing	17	2	0.117647
biological process	cellular component organization or biogenesis	12706	82	0.00645364
biological process	cellular process	26660	141	0.00528882
biological process	developmental process	13788	88	0.00638236
biological process	growth	3974	39	0.00981379
biological process	hormone secretion	1	0	0
biological process	immune system process	3311	14	0.00422833
biological process	localization	10870	72	0.00662374
biological process	locomotion	119	0	0
biological process	metabolic process	25533	134	0.00524811
biological process	multi-organism process	6780	43	0.00634218
biological process	multicellular organismal process	11246	73	0.0064912
biological process	reproduction	2164	14	0.0064695
biological process	reproductive process	8347	53	0.00634959
biological process	response to stimulus	18882	126	0.00667302
biological process	rhythmic process	525	4	0.00761905
biological process	signaling	5845	30	0.00513259
biological process	single-organism process	25362	152	0.00599322
cellular component	cell	28279	146	0.00516284
cellular component	cell junction	3653	28	0.00766493
cellular component	cell part	28699	148	0.00515697
cellular component	extracellular matrix	90	0	0
cellular component	extracellular matrix part	23	0	0
cellular component	extracellular region	3481	47	0.0135019
cellular component	extracellular region part	148	2	0.0135135
cellular component	macromolecular complex	4499	12	0.00266726
cellular component	membrane	13856	90	0.00649538
cellular component	membrane part	4851	34	0.00700886
cellular component	membrane-enclosed lumen	958	3	0.00313152
cellular component	nucleoid	45	2	0.0444444
cellular component	organelle	24130	127	0.00526316
cellular component	organelle part	9706	44	0.00453328
cellular component	synapse	9	0	0
cellular component	synapse part	9	0	0
cellular component	virion	17	0	0
cellular component	virion part	17	0	0
molecular function	antioxidant activity	327	15	0.0458716
molecular function	binding	19936	111	0.00556782
molecular function	catalytic activity	17381	98	0.00563834
molecular function	channel regulator activity	3	0	0
molecular function	electron carrier activity	693	11	0.015873
molecular function	enzyme regulator activity	576	7	0.0121528
molecular function	guanyl-nucleotide exchange factor activity	55	0	0
molecular function	metallochaperone activity	27	3	0.111111
molecular function	molecular transducer activity	919	3	0.00326442
molecular function	nucleic acid binding transcription factor activity	2476	17	0.00686591
molecular function	nutrient reservoir activity	92	0	0
molecular function	protein binding transcription factor activity	159	0	0
molecular function	protein tag	4	0	0
molecular function	receptor activity	509	0	0
molecular function	structural molecule activity	835	4	0.00479042
molecular function	translation regulator activity	20	0	0
molecular function	transporter activity	2595	19	0.00732177
HAS-0 VS HAS-50
#GO_classify1	GO_classify2	All gene number	DE gene number	%
#Total_gene		35187	564	0.0160286
biological process	biological adhesion	267	4	0.0149813
biological process	biological phase	80	0	0
biological process	biological regulation	16498	299	0.0181234
biological process	cell killing	17	2	0.117647
biological process	cellular component organization or biogenesis	12706	242	0.0190461
biological process	cellular process	26660	452	0.0169542
biological process	developmental process	13788	227	0.0164636
biological process	growth	3974	76	0.0191243
biological process	hormone secretion	1	0	0
biological process	immune system process	3311	57	0.0172153
biological process	localization	10870	196	0.0180313
biological process	locomotion	119	0	0
biological process	metabolic process	25533	437	0.0171151
biological process	multi-organism process	6780	121	0.0178466
biological process	multicellular organismal process	11246	180	0.0160057
biological process	reproduction	2164	45	0.0207948
biological process	reproductive process	8347	139	0.0166527
biological process	response to stimulus	18882	354	0.018748
biological process	rhythmic process	525	10	0.0190476
biological process	signaling	5845	86	0.0147134
biological process	single-organism process	25362	438	0.0172699
cellular component	cell	28279	467	0.016514
cellular component	cell junction	3653	89	0.0243635
cellular component	cell part	28699	473	0.0164814
cellular component	extracellular matrix	90	1	0.0111111
cellular component	extracellular matrix part	23	1	0.0434783
cellular component	extracellular region	3481	91	0.0261419
cellular component	extracellular region part	148	3	0.0202703
cellular component	macromolecular complex	4499	80	0.0177817
cellular component	membrane	13856	281	0.02028
cellular component	membrane part	4851	122	0.0251495
cellular component	membrane-enclosed lumen	958	8	0.00835073
cellular component	nucleoid	45	1	0.0222222
cellular component	organelle	24130	389	0.016121
cellular component	organelle part	9706	168	0.0173089
cellular component	synapse	9	1	0.111111
cellular component	synapse part	9	1	0.111111
cellular component	virion	17	0	0
cellular component	virion part	17	0	0
molecular function	antioxidant activity	327	14	0.0428135
molecular function	binding	19936	338	0.0169543
molecular function	catalytic activity	17381	302	0.0173753
molecular function	channel regulator activity	3	0	0
molecular function	electron carrier activity	693	19	0.027417
molecular function	enzyme regulator activity	576	25	0.0434028
molecular function	guanyl-nucleotide exchange factor activity	55	1	0.0181818
molecular function	metallochaperone activity	27	1	0.037037
molecular function	molecular transducer activity	919	11	0.0119695
molecular function	nucleic acid binding transcription factor activity	2476	32	0.0129241
molecular function	nutrient reservoir activity	92	12	0.130435
molecular function	protein binding transcription factor activity	159	1	0.00628931
molecular function	protein tag	4	0	0
molecular function	receptor activity	509	9	0.0176817
molecular function	structural molecule activity	835	8	0.00958084
molecular function	translation regulator activity	20	0	0
molecular function	transporter activity	2595	61	0.0235067
LAS-50VSHAS-50
#GO_classify1	GO_classify2	All gene number	DE gene number	%
#Total_gene		35187	569	0.0161707
biological process	biological adhesion	267	1	0.00374532
biological process	biological phase	80	0	0
biological process	biological regulation	16498	278	0.0168505
biological process	cell killing	17	1	0.0588235
biological process	cellular component organization or biogenesis	12706	195	0.0153471
biological process	cellular process	26660	433	0.0162416
biological process	developmental process	13788	203	0.0147229
biological process	growth	3974	65	0.0163563
biological process	hormone secretion	1	0	0
biological process	immune system process	3311	75	0.0226518
biological process	localization	10870	208	0.0191352
biological process	locomotion	119	4	0.0336134
biological process	metabolic process	25533	415	0.0162535
biological process	multi-organism process	6780	139	0.0205015
biological process	multicellular organismal process	11246	173	0.0153832
biological process	reproduction	2164	36	0.0166359
biological process	reproductive process	8347	139	0.0166527
biological process	response to stimulus	18882	366	0.0193835
biological process	rhythmic process	525	6	0.0114286
biological process	signaling	5845	105	0.0179641
biological process	single-organism process	25362	417	0.0164419
cellular component	cell	28279	423	0.0149581
cellular component	cell junction	3653	63	0.0172461
cellular component	cell part	28699	443	0.0154361
cellular component	extracellular matrix	90	2	0.0222222
cellular component	extracellular matrix part	23	1	0.0434783
cellular component	extracellular region	3481	67	0.0192473
cellular component	extracellular region part	148	5	0.0337838
cellular component	macromolecular complex	4499	42	0.00933541
cellular component	membrane	13856	228	0.016455
cellular component	membrane part	4851	76	0.0156669
cellular component	membrane-enclosed lumen	958	13	0.0135699
cellular component	nucleoid	45	0	0
cellular component	organelle	24130	358	0.0148363
cellular component	organelle part	9706	126	0.0129817
cellular component	synapse	9	0	0
cellular component	synapse part	9	0	0
cellular component	virion	17	0	0
cellular component	virion part	17	0	0
molecular function	antioxidant activity	327	8	0.0244648
molecular function	binding	19936	367	0.0184089
molecular function	catalytic activity	17381	314	0.0180657
molecular function	channel regulator activity	3	0	0
molecular function	electron carrier activity	693	14	0.020202
molecular function	enzyme regulator activity	576	12	0.0208333
molecular function	guanyl-nucleotide exchange factor activity	55	0	0
molecular function	metallochaperone activity	27	0	0
molecular function	molecular transducer activity	919	18	0.0195865
molecular function	nucleic acid binding transcription factor activity	2476	40	0.0161551
molecular function	nutrient reservoir activity	92	11	0.119565
molecular function	protein binding transcription factor activity	159	2	0.0125786
molecular function	protein tag	4	0	0
molecular function	receptor activity	509	11	0.021611
molecular function	structural molecule activity	835	13	0.0155689
molecular function	translation regulator activity	20	1	0.05
molecular function	transporter activity	2595	40	0.0154143
