# Supplementary material for: Comparative transcriptome analysis between two different cadmium-accumulating genotypes of soybean (Glycine max) in response to cadmium stress
Source: BMC Genom Data. 2024 May 7;25:43. doi: 10.1186/s12863-024-01226-w (PMC11075288; doi:10.1186/s12863-024-01226-w)
Supplement: Supplementary file 4 — Supplementary Material 4. [file 12863_2024_1226_MOESM4_ESM.xls]

## Sheet: Sheet1
Table S4 Analysis of KEGG classification
LAS-0 VS HAS-0
#KEGG_n	193	KEGG_N	10127
#Pathway	ko_ID	Selected_gene_in_Pathway	AllGene_in_Pathway	Selected_gene_in_All_pathways	AllGene_in_All_pathways	Gene_id	KEGG_Orthology
Circadian rhythm - plant	ko04712	6	111	193	10127	Glyma.01G091400.Wm82.a2.v1;Glyma.02G005700.Wm82.a2.v1;Glyma.02G069500.Wm82.a2.v1;Glyma.03G261800.Wm82.a2.v1;Glyma.09G075200.Wm82.a2.v1;Glyma.16G018000.Wm82.a2.v1	K00660+K12119+K16223+K12133+K00660+K12130
Cysteine and methionine metabolism	ko00270	4	199	193	10127	Glyma.01G131100.Wm82.a2.v1;Glyma.01G210400.Wm82.a2.v1;Glyma.07G128000.Wm82.a2.v1;Glyma.18G278800.Wm82.a2.v1	K14455+K00016+K01762+K01611
Cyanoamino acid metabolism	ko00460	4	118	193	10127	Glyma.08G274400.Wm82.a2.v1;Glyma.15G106000.Wm82.a2.v1;Glyma.15G270900.Wm82.a2.v1;Glyma.16G039300.Wm82.a2.v1	K00600+K05350+K01188+K05349
RNA degradation	ko03018	3	234	193	10127	Glyma.01G069500.Wm82.a2.v1;Glyma.09G153900.Wm82.a2.v1;Glyma.16G204600.Wm82.a2.v1	K04077+K01689+K01689
Protein processing in endoplasmic reticulum	ko04141	7	456	193	10127	Glyma.02G093200.Wm82.a2.v1;Glyma.04G248000.Wm82.a2.v1;Glyma.07G200200.Wm82.a2.v1;Glyma.13G176500.Wm82.a2.v1;Glyma.14G050600.Wm82.a2.v1;Glyma.17G224900.Wm82.a2.v1;Glyma.19G072700.Wm82.a2.v1	K03283+K09580+K13993+K13993+K09584+K13993+K13525
Fructose and mannose metabolism	ko00051	1	126	193	10127	Glyma.10G059500.Wm82.a2.v1	K01803
Regulation of autophagy	ko04140	2	76	193	10127	Glyma.06G062100.Wm82.a2.v1;Glyma.08G218400.Wm82.a2.v1	K07198+K07198
Nucleotide excision repair	ko03420	3	187	193	10127	Glycine_max_newGene_1197;Glyma.03G144600.Wm82.a2.v1;Glyma.13G029300.Wm82.a2.v1	K10756+K02328+K07466
Phenylpropanoid biosynthesis	ko00940	16	408	193	10127	Glyma.02G233800.Wm82.a2.v1;Glyma.03G039800.Wm82.a2.v1;Glyma.03G208200.Wm82.a2.v1;Glyma.04G220600.Wm82.a2.v1;Glyma.09G277800.Wm82.a2.v1;Glyma.11G058100.Wm82.a2.v1;Glyma.11G161800.Wm82.a2.v1;Glyma.12G195600.Wm82.a2.v1;Glyma.13G138300.Wm82.a2.v1;Glyma.15G106000.Wm82.a2.v1;Glyma.15G270900.Wm82.a2.v1;Glyma.16G039300.Wm82.a2.v1;Glyma.16G055900.Wm82.a2.v1;Glyma.16G200300.Wm82.a2.v1;Glyma.17G053000.Wm82.…	K00430+K00430+K00430+K00430+K00430+K00430+K00430+K00430+K00430+K05350+K01188+K05349+K00430+K00430+K00430+K00430
Non-homologous end-joining	ko03450	1	18	193	10127	Glyma.09G060100.Wm82.a2.v1	K10777
Ether lipid metabolism	ko00565	2	63	193	10127	Glyma.04G033600.Wm82.a2.v1;Glyma.07G010900.Wm82.a2.v1	K13510+K01115
Citrate cycle (TCA cycle)	ko00020	2	110	193	10127	Glycine_max_newGene_1437;Glyma.02G288500.Wm82.a2.v1	K01681+K01647
Fatty acid elongation	ko00062	1	54	193	10127	Glyma.11G036000.Wm82.a2.v1	K01074
Phagosome	ko04145	3	185	193	10127	Glyma.09G026100.Wm82.a2.v1;Glyma.12G120600.Wm82.a2.v1;Glyma.18G253300.Wm82.a2.v1	K07375+K04392+K02152
Carbon metabolism	ko01200	16	530	193	10127	Glycine_max_newGene_1437;Glyma.01G131100.Wm82.a2.v1;Glyma.02G288500.Wm82.a2.v1;Glyma.06G032500.Wm82.a2.v1;Glyma.06G303200.Wm82.a2.v1;Glyma.08G274400.Wm82.a2.v1;Glyma.09G153900.Wm82.a2.v1;Glyma.10G059500.Wm82.a2.v1;Glyma.10G201100.Wm82.a2.v1;Glyma.13G148600.Wm82.a2.v1;Glyma.13G372200.Wm82.a2.v1;Glyma.16G204600.Wm82.a2.v1;Glyma.17G128000.Wm82.a2.v1;Glyma.18G009700.Wm82.a2.v1;Glyma.18G284600.Wm82.a2…	K01681+K14455+K01647+K01810+K01637+K00600+K01689+K01803+K00873+K01754+K00058+K01689+K01638+K00134+K00036+K00873
Tyrosine metabolism	ko00350	5	90	193	10127	Glyma.01G131100.Wm82.a2.v1;Glyma.06G122600.Wm82.a2.v1;Glyma.14G121200.Wm82.a2.v1;Glyma.15G276400.Wm82.a2.v1;Glyma.20G145200.Wm82.a2.v1	K14455+K18857+K18857+K00276+K00276
Ribosome biogenesis in eukaryotes	ko03008	2	202	193	10127	Glycine_max_newGene_160;Glyma.16G000100.Wm82.a2.v1	K14545+K01164
Fatty acid metabolism	ko01212	5	160	193	10127	Glyma.06G263800.Wm82.a2.v1;Glyma.06G285400.Wm82.a2.v1;Glyma.11G036000.Wm82.a2.v1;Glyma.14G121400.Wm82.a2.v1;Glyma.19G218300.Wm82.a2.v1	K11262+K00232+K01074+K03921+K01897
Linoleic acid metabolism	ko00591	3	59	193	10127	Glyma.08G189200.Wm82.a2.v1;Glyma.13G030300.Wm82.a2.v1;Glyma.U039300.Wm82.a2.v1	K15718+K00454+K15718
One carbon pool by folate	ko00670	2	43	193	10127	Glyma.04G177000.Wm82.a2.v1;Glyma.08G274400.Wm82.a2.v1	K01934+K00600
Ascorbate and aldarate metabolism	ko00053	1	88	193	10127	Glyma.11G209100.Wm82.a2.v1	K08232
mRNA surveillance pathway	ko03015	1	247	193	10127	Glyma.09G066700.Wm82.a2.v1	K14397
Fatty acid degradation	ko00071	4	113	193	10127	Glyma.06G122600.Wm82.a2.v1;Glyma.06G285400.Wm82.a2.v1;Glyma.14G121200.Wm82.a2.v1;Glyma.19G218300.Wm82.a2.v1	K18857+K00232+K18857+K01897
Selenocompound metabolism	ko00450	1	36	193	10127	Glyma.20G151500.Wm82.a2.v1	K13811
Spliceosome	ko03040	4	358	193	10127	Glyma.02G093200.Wm82.a2.v1;Glyma.11G102600.Wm82.a2.v1;Glyma.11G103100.Wm82.a2.v1;Glyma.17G067100.Wm82.a2.v1	K03283+K12824+K12824+K11097
Oxidative phosphorylation	ko00190	2	275	193	10127	Glyma.08G181800.Wm82.a2.v1;Glyma.18G253300.Wm82.a2.v1	K00416+K02152
Pentose phosphate pathway	ko00030	2	118	193	10127	Glyma.06G032500.Wm82.a2.v1;Glyma.18G284600.Wm82.a2.v1	K01810+K00036
Alanine, aspartate and glutamate metabolism	ko00250	2	122	193	10127	Glyma.01G131100.Wm82.a2.v1;Glyma.02G072200.Wm82.a2.v1	K14455+K00261
Porphyrin and chlorophyll metabolism	ko00860	1	89	193	10127	Glyma.06G037300.Wm82.a2.v1	K01719
Galactose metabolism	ko00052	2	139	193	10127	Glyma.06G179200.Wm82.a2.v1;Glyma.09G028000.Wm82.a2.v1	K06617+K01187
Phenylalanine metabolism	ko00360	16	278	193	10127	Glyma.01G131100.Wm82.a2.v1;Glyma.02G233800.Wm82.a2.v1;Glyma.03G039800.Wm82.a2.v1;Glyma.03G208200.Wm82.a2.v1;Glyma.04G220600.Wm82.a2.v1;Glyma.09G277800.Wm82.a2.v1;Glyma.11G058100.Wm82.a2.v1;Glyma.11G161800.Wm82.a2.v1;Glyma.12G195600.Wm82.a2.v1;Glyma.13G138300.Wm82.a2.v1;Glyma.15G276400.Wm82.a2.v1;Glyma.16G055900.Wm82.a2.v1;Glyma.16G200300.Wm82.a2.v1;Glyma.17G053000.Wm82.a2.v1;Glyma.17G061400.Wm82.…	K14455+K00430+K00430+K00430+K00430+K00430+K00430+K00430+K00430+K00430+K00276+K00430+K00430+K00430+K00430+K00276
Amino sugar and nucleotide sugar metabolism	ko00520	9	276	193	10127	Glyma.02G042500.Wm82.a2.v1;Glyma.03G254300.Wm82.a2.v1;Glyma.06G032500.Wm82.a2.v1;Glyma.10G227700.Wm82.a2.v1;Glyma.12G156600.Wm82.a2.v1;Glyma.15G206400.Wm82.a2.v1;Glyma.16G173000.Wm82.a2.v1;Glyma.17G103500.Wm82.a2.v1;Glyma.17G217000.Wm82.a2.v1	K01183+K01183+K01810+K01183+K01183+K01183+K01183+K01183+K01183
Arginine and proline metabolism	ko00330	4	192	193	10127	Glyma.01G131100.Wm82.a2.v1;Glyma.02G072200.Wm82.a2.v1;Glyma.16G121700.Wm82.a2.v1;Glyma.18G278800.Wm82.a2.v1	K14455+K00261+K00472+K01611
Terpenoid backbone biosynthesis	ko00900	1	108	193	10127	Glyma.14G193100.Wm82.a2.v1	K11778
2-Oxocarboxylic acid metabolism	ko01210	3	122	193	10127	Glycine_max_newGene_1437;Glyma.01G131100.Wm82.a2.v1;Glyma.02G288500.Wm82.a2.v1	K01681+K14455+K01647
Glycolysis / Gluconeogenesis	ko00010	14	289	193	10127	Glyma.01G210400.Wm82.a2.v1;Glyma.03G055100.Wm82.a2.v1;Glyma.06G032500.Wm82.a2.v1;Glyma.06G122600.Wm82.a2.v1;Glyma.07G153100.Wm82.a2.v1;Glyma.09G153900.Wm82.a2.v1;Glyma.10G059500.Wm82.a2.v1;Glyma.10G201100.Wm82.a2.v1;Glyma.13G231700.Wm82.a2.v1;Glyma.14G121200.Wm82.a2.v1;Glyma.16G204600.Wm82.a2.v1;Glyma.18G009700.Wm82.a2.v1;Glyma.18G204200.Wm82.a2.v1;Glyma.19G000700.Wm82.a2.v1	K00016+K01568+K01810+K18857+K01568+K01689+K01803+K00873+K01568+K18857+K01689+K00134+K01568+K00873
Histidine metabolism	ko00340	1	56	193	10127	Glycine_max_newGene_756	K01590
Pyrimidine metabolism	ko00240	6	276	193	10127	Glycine_max_newGene_551;Glyma.01G006500.Wm82.a2.v1;Glyma.03G144600.Wm82.a2.v1;Glyma.08G029000.Wm82.a2.v1;Glyma.08G232600.Wm82.a2.v1;Glyma.20G019200.Wm82.a2.v1	K10807+K03021+K02328+K01489+K01937+K03011
Glycosylphosphatidylinositol(GPI)-anchor biosynthesis	ko00563	1	46	193	10127	Glyma.13G182400.Wm82.a2.v1	K05292
Steroid biosynthesis	ko00100	1	97	193	10127	Glyma.03G115300.Wm82.a2.v1	K05917
Plant-pathogen interaction	ko04626	18	415	193	10127	Glyma.06G162300.Wm82.a2.v1;Glyma.06G311200.Wm82.a2.v1;Glyma.08G319300.Wm82.a2.v1;Glyma.10G087100.Wm82.a2.v1;Glyma.16G218300.Wm82.a2.v1;Glyma.18G082100.Wm82.a2.v1;Glyma.18G083200.Wm82.a2.v1;Glyma.18G083700.Wm82.a2.v1;Glyma.18G086200.Wm82.a2.v1;Glyma.18G086400.Wm82.a2.v1;Glyma.18G086600.Wm82.a2.v1;Glyma.18G086900.Wm82.a2.v1;Glyma.18G087700.Wm82.a2.v1;Glyma.18G087800.Wm82.a2.v1;Glyma.18G088000.Wm82.…	K13447+K13457+K13457+K13412+K05391+K13457+K13457+K13457+K13457+K13457+K13457+K13457+K13457+K13457+K13457+K13457+K13457+K13457
Diterpenoid biosynthesis	ko00904	1	53	193	10127	Glyma.13G218200.Wm82.a2.v1	K04125
Aminoacyl-tRNA biosynthesis	ko00970	1	109	193	10127	Glyma.03G111000.Wm82.a2.v1	K14164
Purine metabolism	ko00230	9	354	193	10127	Glycine_max_newGene_551;Glyma.01G006500.Wm82.a2.v1;Glyma.03G144600.Wm82.a2.v1;Glyma.04G065800.Wm82.a2.v1;Glyma.10G184900.Wm82.a2.v1;Glyma.10G201100.Wm82.a2.v1;Glyma.19G000700.Wm82.a2.v1;Glyma.20G019200.Wm82.a2.v1;Glyma.20G151500.Wm82.a2.v1	K10807+K03021+K02328+K00759+K18151+K00873+K00873+K03011+K13811
Monoterpenoid biosynthesis	ko00902	1	22	193	10127	Glycine_max_newGene_175	K15095
Valine, leucine and isoleucine degradation	ko00280	1	95	193	10127	Glycine_max_newGene_677	K01968
Lysine degradation	ko00310	2	67	193	10127	Glyma.05G000100.Wm82.a2.v1;Glyma.12G000200.Wm82.a2.v1	K11423+K11423
SNARE interactions in vesicular transport	ko04130	2	97	193	10127	Glyma.02G282200.Wm82.a2.v1;Glyma.02G291600.Wm82.a2.v1	K08507+K08498
Ribosome	ko03010	7	655	193	10127	Glyma.03G103100.Wm82.a2.v1;Glyma.08G114000.Wm82.a2.v1;Glyma.08G141800.Wm82.a2.v1;Glyma.10G273900.Wm82.a2.v1;Glyma.15G244400.Wm82.a2.v1;Glyma.17G178000.Wm82.a2.v1;Glyma.U004700.Wm82.a2.v1	K02998+K02912+K02934+K02876+K02876+K02897+K02998
Propanoate metabolism	ko00640	2	49	193	10127	Glyma.01G210400.Wm82.a2.v1;Glyma.06G263800.Wm82.a2.v1	K00016+K11262
Protein export	ko03060	1	105	193	10127	Glyma.02G141200.Wm82.a2.v1	K03109
DNA replication	ko03030	3	159	193	10127	Glycine_max_newGene_1197;Glyma.03G144600.Wm82.a2.v1;Glyma.13G029300.Wm82.a2.v1	K10756+K02328+K07466
Biosynthesis of unsaturated fatty acids	ko01040	2	65	193	10127	Glyma.06G285400.Wm82.a2.v1;Glyma.14G121400.Wm82.a2.v1	K00232+K03921
Valine, leucine and isoleucine biosynthesis	ko00290	1	50	193	10127	Glyma.13G148600.Wm82.a2.v1	K01754
Phosphatidylinositol signaling system	ko04070	1	130	193	10127	Glyma.01G016700.Wm82.a2.v1	K00913
Isoquinoline alkaloid biosynthesis	ko00950	3	42	193	10127	Glyma.01G131100.Wm82.a2.v1;Glyma.15G276400.Wm82.a2.v1;Glyma.20G145200.Wm82.a2.v1	K14455+K00276+K00276
Vitamin B6 metabolism	ko00750	2	27	193	10127	Glyma.07G011800.Wm82.a2.v1;Glyma.07G011900.Wm82.a2.v1	K13248+K13248
Glutathione metabolism	ko00480	8	202	193	10127	Glycine_max_newGene_551;Glyma.02G024600.Wm82.a2.v1;Glyma.07G139800.Wm82.a2.v1;Glyma.07G140000.Wm82.a2.v1;Glyma.08G174700.Wm82.a2.v1;Glyma.15G252000.Wm82.a2.v1;Glyma.16G098200.Wm82.a2.v1;Glyma.18G284600.Wm82.a2.v1	K10807+K00799+K00799+K00799+K00799+K00799+K01255+K00036
Tropane, piperidine and pyridine alkaloid biosynthesis	ko00960	4	59	193	10127	Glyma.01G131100.Wm82.a2.v1;Glyma.15G276400.Wm82.a2.v1;Glyma.18G187000.Wm82.a2.v1;Glyma.20G145200.Wm82.a2.v1	K14455+K00276+K08081+K00276
Photosynthesis	ko00195	1	140	193	10127	Glyma.13G129500.Wm82.a2.v1	K02693
Base excision repair	ko03410	2	87	193	10127	Glyma.03G144600.Wm82.a2.v1;Glyma.04G033700.Wm82.a2.v1	K02328+K01246
Nitrogen metabolism	ko00910	1	76	193	10127	Glyma.02G072200.Wm82.a2.v1	K00261
Pantothenate and CoA biosynthesis	ko00770	1	69	193	10127	Glyma.07G064600.Wm82.a2.v1	K00606
beta-Alanine metabolism	ko00410	2	104	193	10127	Glyma.15G276400.Wm82.a2.v1;Glyma.20G145200.Wm82.a2.v1	K00276+K00276
Pyruvate metabolism	ko00620	6	215	193	10127	Glyma.01G210400.Wm82.a2.v1;Glyma.06G263800.Wm82.a2.v1;Glyma.10G201100.Wm82.a2.v1;Glyma.12G079700.Wm82.a2.v1;Glyma.17G128000.Wm82.a2.v1;Glyma.19G000700.Wm82.a2.v1	K00016+K11262+K00873+K01759+K01638+K00873
Biosynthesis of amino acids	ko01230	12	531	193	10127	Glycine_max_newGene_1437;Glyma.01G131100.Wm82.a2.v1;Glyma.02G288500.Wm82.a2.v1;Glyma.08G274400.Wm82.a2.v1;Glyma.09G153900.Wm82.a2.v1;Glyma.10G059500.Wm82.a2.v1;Glyma.10G201100.Wm82.a2.v1;Glyma.13G148600.Wm82.a2.v1;Glyma.13G372200.Wm82.a2.v1;Glyma.16G204600.Wm82.a2.v1;Glyma.18G009700.Wm82.a2.v1;Glyma.19G000700.Wm82.a2.v1	K01681+K14455+K01647+K00600+K01689+K01803+K00873+K01754+K00058+K01689+K00134+K00873
Sulfur metabolism	ko00920	1	71	193	10127	Glyma.20G151500.Wm82.a2.v1	K13811
Inositol phosphate metabolism	ko00562	2	125	193	10127	Glyma.01G016700.Wm82.a2.v1;Glyma.10G059500.Wm82.a2.v1	K00913+K01803
Starch and sucrose metabolism	ko00500	12	478	193	10127	Glycine_max_newGene_591;Glyma.03G215900.Wm82.a2.v1;Glyma.03G216300.Wm82.a2.v1;Glyma.06G032500.Wm82.a2.v1;Glyma.09G028000.Wm82.a2.v1;Glyma.10G141200.Wm82.a2.v1;Glyma.15G106000.Wm82.a2.v1;Glyma.15G270900.Wm82.a2.v1;Glyma.16G039300.Wm82.a2.v1;Glyma.16G217200.Wm82.a2.v1;Glyma.17G242400.Wm82.a2.v1;Glyma.19G212400.Wm82.a2.v1	K00695+K01051+K00695+K01810+K01187+K00705+K05350+K01188+K05349+K00695+K01176+K01051
Peroxisome	ko04146	5	178	193	10127	Glyma.02G116900.Wm82.a2.v1;Glyma.06G285400.Wm82.a2.v1;Glyma.10G193500.Wm82.a2.v1;Glyma.19G218300.Wm82.a2.v1;Glyma.20G196900.Wm82.a2.v1	K11147+K00232+K04564+K01897+K04564
Flavonoid biosynthesis	ko00941	3	107	193	10127	Glyma.01G091400.Wm82.a2.v1;Glyma.09G075200.Wm82.a2.v1;Glyma.10G292200.Wm82.a2.v1	K00660+K00660+K01859
Fatty acid biosynthesis	ko00061	3	93	193	10127	Glyma.06G263800.Wm82.a2.v1;Glyma.14G121400.Wm82.a2.v1;Glyma.19G218300.Wm82.a2.v1	K11262+K03921+K01897
Proteasome	ko03050	1	126	193	10127	Glyma.16G126300.Wm82.a2.v1	K03029
Ubiquinone and other terpenoid-quinone biosynthesis	ko00130	1	86	193	10127	Glyma.11G210400.Wm82.a2.v1	K09833
Phenylalanine, tyrosine and tryptophan biosynthesis	ko00400	1	96	193	10127	Glyma.01G131100.Wm82.a2.v1	K14455
Glyoxylate and dicarboxylate metabolism	ko00630	5	125	193	10127	Glycine_max_newGene_1437;Glyma.02G288500.Wm82.a2.v1;Glyma.06G303200.Wm82.a2.v1;Glyma.08G274400.Wm82.a2.v1;Glyma.17G128000.Wm82.a2.v1	K01681+K01647+K01637+K00600+K01638
Pentose and glucuronate interconversions	ko00040	2	213	193	10127	Glyma.03G215900.Wm82.a2.v1;Glyma.19G212400.Wm82.a2.v1	K01051+K01051
Carbon fixation in photosynthetic organisms	ko00710	3	157	193	10127	Glyma.01G131100.Wm82.a2.v1;Glyma.10G059500.Wm82.a2.v1;Glyma.18G009700.Wm82.a2.v1	K14455+K01803+K00134
Plant hormone signal transduction	ko04075	8	776	193	10127	Glycine_max_newGene_1373;Glyma.03G029600.Wm82.a2.v1;Glyma.03G149400.Wm82.a2.v1;Glyma.06G110200.Wm82.a2.v1;Glyma.06G260800.Wm82.a2.v1;Glyma.11G239000.Wm82.a2.v1;Glyma.13G224300.Wm82.a2.v1;Glyma.14G127400.Wm82.a2.v1	K14493+K14488+K14487+K13946+K14487+K14514+K14502+K14503
Taurine and hypotaurine metabolism	ko00430	6	34	193	10127	Glyma.09G240100.Wm82.a2.v1;Glyma.16G037600.Wm82.a2.v1;Glyma.17G187300.Wm82.a2.v1;Glyma.18G256400.Wm82.a2.v1;Glyma.19G020500.Wm82.a2.v1;Glyma.19G115600.Wm82.a2.v1	K10712+K10712+K10712+K10712+K10712+K10712
Thiamine metabolism	ko00730	2	35	193	10127	Glyma.06G269700.Wm82.a2.v1;Glyma.12G135000.Wm82.a2.v1	K03146+K03146
RNA transport	ko03013	2	330	193	10127	Glyma.16G000100.Wm82.a2.v1;Glyma.18G028200.Wm82.a2.v1	K01164+K14318
Glycine, serine and threonine metabolism	ko00260	5	142	193	10127	Glyma.08G274400.Wm82.a2.v1;Glyma.13G148600.Wm82.a2.v1;Glyma.13G372200.Wm82.a2.v1;Glyma.15G276400.Wm82.a2.v1;Glyma.20G145200.Wm82.a2.v1	K00600+K01754+K00058+K00276+K00276
alpha-Linolenic acid metabolism	ko00592	5	121	193	10127	Glyma.06G010800.Wm82.a2.v1;Glyma.06G122600.Wm82.a2.v1;Glyma.06G285400.Wm82.a2.v1;Glyma.13G030300.Wm82.a2.v1;Glyma.14G121200.Wm82.a2.v1	K08241+K18857+K00232+K00454+K18857
Endocytosis	ko04144	3	313	193	10127	Glyma.02G093200.Wm82.a2.v1;Glyma.07G010900.Wm82.a2.v1;Glyma.12G080000.Wm82.a2.v1	K03283+K01115+K12193
Glycosaminoglycan degradation	ko00531	1	35	193	10127	Glyma.06G186100.Wm82.a2.v1	K01205
ABC transporters	ko02010	1	54	193	10127	Glyma.13G118900.Wm82.a2.v1	K05658
Glycerophospholipid metabolism	ko00564	2	198	193	10127	Glyma.04G033600.Wm82.a2.v1;Glyma.07G010900.Wm82.a2.v1	K13510+K01115
RNA polymerase	ko03020	2	89	193	10127	Glyma.01G006500.Wm82.a2.v1;Glyma.20G019200.Wm82.a2.v1	K03021+K03011
Mismatch repair	ko03430	4	127	193	10127	Glycine_max_newGene_1197;Glyma.01G158400.Wm82.a2.v1;Glyma.03G144600.Wm82.a2.v1;Glyma.13G029300.Wm82.a2.v1	K10756+K08739+K02328+K07466
Homologous recombination	ko03440	2	141	193	10127	Glyma.03G144600.Wm82.a2.v1;Glyma.13G029300.Wm82.a2.v1	K02328+K07466
LAS-0 VS LAS-50
Fatty acid biosynthesis	ko00061	1	93	67	10127	Glyma.14G121400.Wm82.a2.v1	K03921
Biosynthesis of amino acids	ko01230	4	531	67	10127	Glyma.01G131100.Wm82.a2.v1;Glyma.06G107800.Wm82.a2.v1;Glyma.12G205900.Wm82.a2.v1;Glyma.13G372200.Wm82.a2.v1	K14455+K00600+K00815+K00058
Phenylalanine metabolism	ko00360	12	278	67	10127	Glyma.01G131100.Wm82.a2.v1;Glyma.03G208200.Wm82.a2.v1;Glyma.09G284700.Wm82.a2.v1;Glyma.10G022500.Wm82.a2.v1;Glyma.11G161800.Wm82.a2.v1;Glyma.12G205900.Wm82.a2.v1;Glyma.14G221400.Wm82.a2.v1;Glyma.15G128800.Wm82.a2.v1;Glyma.16G132800.Wm82.a2.v1;Glyma.17G177800.Wm82.a2.v1;Glyma.18G055400.Wm82.a2.v1;Glyma.19G205400.Wm82.a2.v1	K14455+K00430+K00430+K00430+K00430+K00815+K00430+K00430+K00430+K00430+K00430+K00430
DNA replication	ko03030	1	159	67	10127	Glyma.13G029300.Wm82.a2.v1	K07466
Pyrimidine metabolism	ko00240	1	276	67	10127	Glyma.17G129000.Wm82.a2.v1	K00876
Cysteine and methionine metabolism	ko00270	2	199	67	10127	Glyma.01G131100.Wm82.a2.v1;Glyma.12G205900.Wm82.a2.v1	K14455+K00815
Taurine and hypotaurine metabolism	ko00430	3	34	67	10127	Glyma.09G240100.Wm82.a2.v1;Glyma.17G187300.Wm82.a2.v1;Glyma.19G020500.Wm82.a2.v1	K10712+K10712+K10712
Arginine and proline metabolism	ko00330	4	192	67	10127	Glyma.01G131100.Wm82.a2.v1;Glyma.02G072200.Wm82.a2.v1;Glyma.13G049700.Wm82.a2.v1;Glyma.19G043000.Wm82.a2.v1	K14455+K00261+K00318+K00318
Phosphatidylinositol signaling system	ko04070	1	130	67	10127	Glyma.07G107000.Wm82.a2.v1	K01099
Oxidative phosphorylation	ko00190	1	275	67	10127	Glyma.13G132400.Wm82.a2.v1	K01507
Fatty acid metabolism	ko01212	1	160	67	10127	Glyma.14G121400.Wm82.a2.v1	K03921
Glycine, serine and threonine metabolism	ko00260	2	142	67	10127	Glyma.06G107800.Wm82.a2.v1;Glyma.13G372200.Wm82.a2.v1	K00600+K00058
Biosynthesis of unsaturated fatty acids	ko01040	1	65	67	10127	Glyma.14G121400.Wm82.a2.v1	K03921
Carotenoid biosynthesis	ko00906	3	73	67	10127	Glyma.01G153300.Wm82.a2.v1;Glyma.09G218600.Wm82.a2.v1;Glyma.16G179100.Wm82.a2.v1	K09843+K09843+K15746
Homologous recombination	ko03440	1	141	67	10127	Glyma.13G029300.Wm82.a2.v1	K07466
Protein processing in endoplasmic reticulum	ko04141	1	456	67	10127	Glyma.06G317800.Wm82.a2.v1	K13989
Carbon fixation in photosynthetic organisms	ko00710	2	157	67	10127	Glyma.01G131100.Wm82.a2.v1;Glyma.12G210600.Wm82.a2.v1	K14455+K01595
Zeatin biosynthesis	ko00908	1	45	67	10127	Glyma.02G148600.Wm82.a2.v1	K10760
Ubiquinone and other terpenoid-quinone biosynthesis	ko00130	1	86	67	10127	Glyma.12G205900.Wm82.a2.v1	K00815
Nucleotide excision repair	ko03420	1	187	67	10127	Glyma.13G029300.Wm82.a2.v1	K07466
RNA degradation	ko03018	1	234	67	10127	Glyma.19G045000.Wm82.a2.v1	K03681
Nitrogen metabolism	ko00910	2	76	67	10127	Glyma.02G072200.Wm82.a2.v1;Glyma.11G195200.Wm82.a2.v1	K00261+K02575
Phenylalanine, tyrosine and tryptophan biosynthesis	ko00400	2	96	67	10127	Glyma.01G131100.Wm82.a2.v1;Glyma.12G205900.Wm82.a2.v1	K14455+K00815
Peroxisome	ko04146	3	178	67	10127	Glyma.03G242900.Wm82.a2.v1;Glyma.10G193500.Wm82.a2.v1;Glyma.20G196900.Wm82.a2.v1	K04565+K04564+K04564
Cyanoamino acid metabolism	ko00460	2	118	67	10127	Glyma.06G107800.Wm82.a2.v1;Glyma.11G129300.Wm82.a2.v1	K00600+K01188
Glyoxylate and dicarboxylate metabolism	ko00630	1	125	67	10127	Glyma.06G107800.Wm82.a2.v1	K00600
Ribosome	ko03010	1	655	67	10127	Glyma.19G184000.Wm82.a2.v1	K02930
Tyrosine metabolism	ko00350	2	90	67	10127	Glyma.01G131100.Wm82.a2.v1;Glyma.12G205900.Wm82.a2.v1	K14455+K00815
Pyruvate metabolism	ko00620	1	215	67	10127	Glyma.12G210600.Wm82.a2.v1	K01595
Glutathione metabolism	ko00480	3	202	67	10127	Glyma.10G047700.Wm82.a2.v1;Glyma.11G198500.Wm82.a2.v1;Glyma.18G284600.Wm82.a2.v1	K00799+K00799+K00036
Phenylpropanoid biosynthesis	ko00940	12	408	67	10127	Glyma.03G208200.Wm82.a2.v1;Glyma.07G048800.Wm82.a2.v1;Glyma.09G284700.Wm82.a2.v1;Glyma.10G022500.Wm82.a2.v1;Glyma.11G129300.Wm82.a2.v1;Glyma.11G161800.Wm82.a2.v1;Glyma.14G221400.Wm82.a2.v1;Glyma.15G128800.Wm82.a2.v1;Glyma.16G132800.Wm82.a2.v1;Glyma.17G177800.Wm82.a2.v1;Glyma.18G055400.Wm82.a2.v1;Glyma.19G205400.Wm82.a2.v1	K00430+K13066+K00430+K00430+K01188+K00430+K00430+K00430+K00430+K00430+K00430+K00430
2-Oxocarboxylic acid metabolism	ko01210	1	122	67	10127	Glyma.01G131100.Wm82.a2.v1	K14455
Carbon metabolism	ko01200	6	530	67	10127	Glyma.01G131100.Wm82.a2.v1;Glyma.04G092400.Wm82.a2.v1;Glyma.06G107800.Wm82.a2.v1;Glyma.12G210600.Wm82.a2.v1;Glyma.13G372200.Wm82.a2.v1;Glyma.18G284600.Wm82.a2.v1	K14455+K01810+K00600+K01595+K00058+K00036
Diterpenoid biosynthesis	ko00904	1	53	67	10127	Glyma.13G259400.Wm82.a2.v1	K04125
Tropane, piperidine and pyridine alkaloid biosynthesis	ko00960	2	59	67	10127	Glyma.01G131100.Wm82.a2.v1;Glyma.12G205900.Wm82.a2.v1	K14455+K00815
Inositol phosphate metabolism	ko00562	1	125	67	10127	Glyma.07G107000.Wm82.a2.v1	K01099
Vitamin B6 metabolism	ko00750	2	27	67	10127	Glyma.07G011800.Wm82.a2.v1;Glyma.07G011900.Wm82.a2.v1	K13248+K13248
Fatty acid elongation	ko00062	1	54	67	10127	Glyma.20G210900.Wm82.a2.v1	K15397
Terpenoid backbone biosynthesis	ko00900	1	108	67	10127	Glyma.18G148700.Wm82.a2.v1	K01662
Base excision repair	ko03410	1	87	67	10127	Glyma.15G265200.Wm82.a2.v1	K01246
Plant hormone signal transduction	ko04075	4	776	67	10127	Glyma.03G063900.Wm82.a2.v1;Glyma.10G157800.Wm82.a2.v1;Glyma.19G161100.Wm82.a2.v1;Glyma.19G163900.Wm82.a2.v1	K13946+K14490+K14484+K14516
alpha-Linolenic acid metabolism	ko00592	2	121	67	10127	Glyma.13G186200.Wm82.a2.v1;Glyma.15G223900.Wm82.a2.v1	K05894+K05894
Glycolysis / Gluconeogenesis	ko00010	5	289	67	10127	Glyma.03G055100.Wm82.a2.v1;Glyma.04G092400.Wm82.a2.v1;Glyma.07G153100.Wm82.a2.v1;Glyma.13G231700.Wm82.a2.v1;Glyma.18G204200.Wm82.a2.v1	K01568+K01810+K01568+K01568+K01568
Isoquinoline alkaloid biosynthesis	ko00950	2	42	67	10127	Glyma.01G131100.Wm82.a2.v1;Glyma.12G205900.Wm82.a2.v1	K14455+K00815
Pentose phosphate pathway	ko00030	2	118	67	10127	Glyma.04G092400.Wm82.a2.v1;Glyma.18G284600.Wm82.a2.v1	K01810+K00036
Steroid biosynthesis	ko00100	1	97	67	10127	Glyma.03G115300.Wm82.a2.v1	K05917
Alanine, aspartate and glutamate metabolism	ko00250	2	122	67	10127	Glyma.01G131100.Wm82.a2.v1;Glyma.02G072200.Wm82.a2.v1	K14455+K00261
Mismatch repair	ko03430	1	127	67	10127	Glyma.13G029300.Wm82.a2.v1	K07466
Pentose and glucuronate interconversions	ko00040	2	213	67	10127	Glyma.03G215900.Wm82.a2.v1;Glyma.19G212400.Wm82.a2.v1	K01051+K01051
Starch and sucrose metabolism	ko00500	8	478	67	10127	Glyma.03G215900.Wm82.a2.v1;Glyma.04G092400.Wm82.a2.v1;Glyma.05G068000.Wm82.a2.v1;Glyma.05G179800.Wm82.a2.v1;Glyma.11G039400.Wm82.a2.v1;Glyma.11G129300.Wm82.a2.v1;Glyma.12G042400.Wm82.a2.v1;Glyma.19G212400.Wm82.a2.v1	K01051+K01810+K01177+K01087+K01177+K01188+K00975+K01051
Amino sugar and nucleotide sugar metabolism	ko00520	2	276	67	10127	Glyma.04G092400.Wm82.a2.v1;Glyma.12G042400.Wm82.a2.v1	K01810+K00975
One carbon pool by folate	ko00670	1	43	67	10127	Glyma.06G107800.Wm82.a2.v1	K00600
Plant-pathogen interaction	ko04626	1	415	67	10127	Glyma.02G002100.Wm82.a2.v1	K13448
Thiamine metabolism	ko00730	1	35	67	10127	Glyma.18G148700.Wm82.a2.v1	K01662
HAS-0 VS HAS-50
Zeatin biosynthesis	ko00908	1	45	139	10127	Glyma.19G136700.Wm82.a2.v1	K13495
Glycerophospholipid metabolism	ko00564	2	198	139	10127	Glyma.06G070100.Wm82.a2.v1;Glyma.11G178400.Wm82.a2.v1	K06130+K01114
Tyrosine metabolism	ko00350	2	90	139	10127	Glyma.12G015300.Wm82.a2.v1;Glyma.13G035200.Wm82.a2.v1	K00121+K18857
Pentose and glucuronate interconversions	ko00040	3	213	139	10127	Glyma.01G031500.Wm82.a2.v1;Glyma.02G016600.Wm82.a2.v1;Glyma.10G017200.Wm82.a2.v1	K00128+K01051+K01051
Sesquiterpenoid and triterpenoid biosynthesis	ko00909	2	28	139	10127	Glyma.06G049500.Wm82.a2.v1;Glyma.14G090400.Wm82.a2.v1	K00511+K00511
Tryptophan metabolism	ko00380	1	68	139	10127	Glyma.01G031500.Wm82.a2.v1	K00128
Protein processing in endoplasmic reticulum	ko04141	9	456	139	10127	Glyma.02G076600.Wm82.a2.v1;Glyma.02G205600.Wm82.a2.v1;Glyma.03G232000.Wm82.a2.v1;Glyma.07G200700.Wm82.a2.v1;Glyma.10G176400.Wm82.a2.v1;Glyma.13G077300.Wm82.a2.v1;Glyma.13G176200.Wm82.a2.v1;Glyma.14G063800.Wm82.a2.v1;Glyma.17G072400.Wm82.a2.v1	K13993+K03283+K09584+K13993+K13993+K09580+K13993+K13993+K03283
Biosynthesis of amino acids	ko01230	2	531	139	10127	Glyma.05G056400.Wm82.a2.v1;Glyma.13G210800.Wm82.a2.v1	K00616+K01915
Fatty acid biosynthesis	ko00061	3	93	139	10127	Glyma.05G129600.Wm82.a2.v1;Glyma.08G179900.Wm82.a2.v1;Glyma.20G060300.Wm82.a2.v1	K09458+K02372+K01897
Other types of O-glycan biosynthesis	ko00514	1	9	139	10127	Glyma.03G134800.Wm82.a2.v1	K18134
Carbon metabolism	ko01200	5	530	139	10127	Glyma.01G019200.Wm82.a2.v1;Glyma.05G056400.Wm82.a2.v1;Glyma.07G241600.Wm82.a2.v1;Glyma.12G015300.Wm82.a2.v1;Glyma.19G009000.Wm82.a2.v1	K01610+K00616+K00382+K00121+K00122
Base excision repair	ko03410	1	87	139	10127	Glyma.15G217300.Wm82.a2.v1	K01246
DNA replication	ko03030	3	159	139	10127	Glyma.05G089100.Wm82.a2.v1;Glyma.08G105600.Wm82.a2.v1;Glyma.09G047300.Wm82.a2.v1	K10756+K02685+K02542
Cysteine and methionine metabolism	ko00270	3	199	139	10127	Glyma.01G210400.Wm82.a2.v1;Glyma.04G187600.Wm82.a2.v1;Glyma.04G245900.Wm82.a2.v1	K00016+K00558+K05933
Cutin, suberine and wax biosynthesis	ko00073	2	51	139	10127	Glyma.03G160100.Wm82.a2.v1;Glyma.03G160200.Wm82.a2.v1	K13407+K13407
Glycosaminoglycan degradation	ko00531	1	35	139	10127	Glyma.17G108200.Wm82.a2.v1	K07964
Biosynthesis of unsaturated fatty acids	ko01040	5	65	139	10127	Glyma.02G227200.Wm82.a2.v1;Glyma.10G278000.Wm82.a2.v1;Glyma.11G174100.Wm82.a2.v1;Glyma.18G062000.Wm82.a2.v1;Glyma.20G111000.Wm82.a2.v1	K10257+K10256+K10257+K10257+K10256
beta-Alanine metabolism	ko00410	2	104	139	10127	Glyma.01G031500.Wm82.a2.v1;Glyma.14G209400.Wm82.a2.v1	K00128+K17839
Diterpenoid biosynthesis	ko00904	3	53	139	10127	Glyma.03G154700.Wm82.a2.v1;Glyma.07G236100.Wm82.a2.v1;Glyma.08G208300.Wm82.a2.v1	K04120+K04125+K04124
Butanoate metabolism	ko00650	1	47	139	10127	Glyma.01G215500.Wm82.a2.v1	K01641
RNA transport	ko03013	1	330	139	10127	Glyma.05G249100.Wm82.a2.v1	K01164
Biotin metabolism	ko00780	2	36	139	10127	Glyma.05G129600.Wm82.a2.v1;Glyma.08G179900.Wm82.a2.v1	K09458+K02372
Propanoate metabolism	ko00640	1	49	139	10127	Glyma.01G210400.Wm82.a2.v1	K00016
Ascorbate and aldarate metabolism	ko00053	3	88	139	10127	Glyma.01G031500.Wm82.a2.v1;Glyma.13G076900.Wm82.a2.v1;Glyma.20G051900.Wm82.a2.v1	K00128+K00423+K00423
Ether lipid metabolism	ko00565	2	63	139	10127	Glyma.11G178400.Wm82.a2.v1;Glyma.18G265800.Wm82.a2.v1	K01114+K04628
Glutathione metabolism	ko00480	9	202	139	10127	Glyma.04G020200.Wm82.a2.v1;Glyma.06G193500.Wm82.a2.v1;Glyma.08G174900.Wm82.a2.v1;Glyma.08G175200.Wm82.a2.v1;Glyma.11G198500.Wm82.a2.v1;Glyma.13G135500.Wm82.a2.v1;Glyma.15G251900.Wm82.a2.v1;Glyma.15G252000.Wm82.a2.v1;Glyma.15G252200.Wm82.a2.v1	K01581+K00799+K00799+K00799+K00799+K00799+K00799+K00799+K00799
Amino sugar and nucleotide sugar metabolism	ko00520	4	276	139	10127	Glyma.09G126200.Wm82.a2.v1;Glyma.12G156600.Wm82.a2.v1;Glyma.16G173000.Wm82.a2.v1;Glyma.19G124500.Wm82.a2.v1	K01183+K01183+K01183+K01209
Carbon fixation in photosynthetic organisms	ko00710	1	157	139	10127	Glyma.01G019200.Wm82.a2.v1	K01610
Plant-pathogen interaction	ko04626	4	415	139	10127	Glyma.04G203200.Wm82.a2.v1;Glyma.05G212500.Wm82.a2.v1;Glyma.08G018900.Wm82.a2.v1;Glyma.09G210600.Wm82.a2.v1	K13447+K13447+K13447+K13457
Inositol phosphate metabolism	ko00562	2	125	139	10127	Glyma.11G178400.Wm82.a2.v1;Glyma.19G173900.Wm82.a2.v1	K01114+K01099
Sphingolipid metabolism	ko00600	2	62	139	10127	Glyma.15G072800.Wm82.a2.v1;Glyma.18G265800.Wm82.a2.v1	K04712+K04628
Nucleotide excision repair	ko03420	1	187	139	10127	Glyma.05G089100.Wm82.a2.v1	K10756
Endocytosis	ko04144	2	313	139	10127	Glyma.02G205600.Wm82.a2.v1;Glyma.17G072400.Wm82.a2.v1	K03283+K03283
alpha-Linolenic acid metabolism	ko00592	3	121	139	10127	Glyma.13G035200.Wm82.a2.v1;Glyma.13G186200.Wm82.a2.v1;Glyma.15G223900.Wm82.a2.v1	K18857+K05894+K05894
Glyoxylate and dicarboxylate metabolism	ko00630	2	125	139	10127	Glyma.13G210800.Wm82.a2.v1;Glyma.19G009000.Wm82.a2.v1	K01915+K00122
Phagosome	ko04145	2	185	139	10127	Glyma.11G044200.Wm82.a2.v1;Glyma.12G208000.Wm82.a2.v1	K07374+K04392
Thiamine metabolism	ko00730	1	35	139	10127	Glyma.10G251500.Wm82.a2.v1	K03146
Spliceosome	ko03040	5	358	139	10127	Glyma.01G040900.Wm82.a2.v1;Glyma.02G205600.Wm82.a2.v1;Glyma.17G072400.Wm82.a2.v1;Glyma.18G004000.Wm82.a2.v1;Glyma.19G196100.Wm82.a2.v1	K12813+K03283+K03283+K12818+K12733
Fatty acid metabolism	ko01212	8	160	139	10127	Glyma.02G227200.Wm82.a2.v1;Glyma.05G129600.Wm82.a2.v1;Glyma.08G179900.Wm82.a2.v1;Glyma.10G278000.Wm82.a2.v1;Glyma.11G174100.Wm82.a2.v1;Glyma.18G062000.Wm82.a2.v1;Glyma.20G060300.Wm82.a2.v1;Glyma.20G111000.Wm82.a2.v1	K10257+K09458+K02372+K10256+K10257+K10257+K01897+K10256
Ribosome	ko03010	7	655	139	10127	Glyma.02G200300.Wm82.a2.v1;Glyma.03G197500.Wm82.a2.v1;Glyma.06G178300.Wm82.a2.v1;Glyma.13G151600.Wm82.a2.v1;Glyma.18G050600.Wm82.a2.v1;Glyma.18G281200.Wm82.a2.v1;Glyma.18G286400.Wm82.a2.v1	K02962+K02912+K02900+K02896+K02866+K02908+K02893
Citrate cycle (TCA cycle)	ko00020	3	110	139	10127	Glyma.01G019200.Wm82.a2.v1;Glyma.07G241600.Wm82.a2.v1;Glyma.08G159900.Wm82.a2.v1	K01610+K00382+K01648
SNARE interactions in vesicular transport	ko04130	1	97	139	10127	Glyma.16G151200.Wm82.a2.v1	K08486
Glycine, serine and threonine metabolism	ko00260	2	142	139	10127	Glyma.07G241600.Wm82.a2.v1;Glyma.08G140200.Wm82.a2.v1	K00382+K00827
Ribosome biogenesis in eukaryotes	ko03008	1	202	139	10127	Glyma.05G249100.Wm82.a2.v1	K01164
Peroxisome	ko04146	3	178	139	10127	Glyma.03G242900.Wm82.a2.v1;Glyma.12G081300.Wm82.a2.v1;Glyma.20G060300.Wm82.a2.v1	K04565+K04565+K01897
Ubiquitin mediated proteolysis	ko04120	3	257	139	10127	Glyma.01G229600.Wm82.a2.v1;Glyma.11G095700.Wm82.a2.v1;Glyma.11G219600.Wm82.a2.v1	K03363+K06688+K03364
Porphyrin and chlorophyll metabolism	ko00860	1	89	139	10127	Glyma.06G221900.Wm82.a2.v1	K00510
Tropane, piperidine and pyridine alkaloid biosynthesis	ko00960	2	59	139	10127	Glyma.12G059100.Wm82.a2.v1;Glyma.12G059300.Wm82.a2.v1	K08081+K08081
Glycerolipid metabolism	ko00561	1	142	139	10127	Glyma.01G031500.Wm82.a2.v1	K00128
Plant hormone signal transduction	ko04075	4	776	139	10127	Glyma.04G252300.Wm82.a2.v1;Glyma.06G110200.Wm82.a2.v1;Glyma.07G054800.Wm82.a2.v1;Glyma.16G026900.Wm82.a2.v1	K13946+K13946+K14486+K14506
Phosphatidylinositol signaling system	ko04070	1	130	139	10127	Glyma.19G173900.Wm82.a2.v1	K01099
Starch and sucrose metabolism	ko00500	5	478	139	10127	Glyma.02G016600.Wm82.a2.v1;Glyma.02G240400.Wm82.a2.v1;Glyma.10G017200.Wm82.a2.v1;Glyma.13G349300.Wm82.a2.v1;Glyma.15G024600.Wm82.a2.v1	K01051+K00695+K01051+K01193+K01193
Valine, leucine and isoleucine degradation	ko00280	3	95	139	10127	Glyma.01G031500.Wm82.a2.v1;Glyma.01G215500.Wm82.a2.v1;Glyma.07G241600.Wm82.a2.v1	K00128+K01641+K00382
Pentose phosphate pathway	ko00030	1	118	139	10127	Glyma.05G056400.Wm82.a2.v1	K00616
Degradation of aromatic compounds	ko01220	1	31	139	10127	Glyma.12G015300.Wm82.a2.v1	K00121
Phenylpropanoid biosynthesis	ko00940	10	408	139	10127	Glyma.01G130500.Wm82.a2.v1;Glyma.03G038600.Wm82.a2.v1;Glyma.09G022300.Wm82.a2.v1;Glyma.09G281800.Wm82.a2.v1;Glyma.09G281900.Wm82.a2.v1;Glyma.11G074100.Wm82.a2.v1;Glyma.13G138300.Wm82.a2.v1;Glyma.14G221400.Wm82.a2.v1;Glyma.15G129100.Wm82.a2.v1;Glyma.17G198700.Wm82.a2.v1	K00430+K00430+K00430+K13066+K13066+K09755+K00430+K00430+K00430+K00430
Purine metabolism	ko00230	4	354	139	10127	Glyma.02G182400.Wm82.a2.v1;Glyma.05G046300.Wm82.a2.v1;Glyma.08G022500.Wm82.a2.v1;Glyma.08G105600.Wm82.a2.v1	K00942+K00939+K00940+K02685
Pyruvate metabolism	ko00620	4	215	139	10127	Glyma.01G019200.Wm82.a2.v1;Glyma.01G031500.Wm82.a2.v1;Glyma.01G210400.Wm82.a2.v1;Glyma.07G241600.Wm82.a2.v1	K01610+K00128+K00016+K00382
Terpenoid backbone biosynthesis	ko00900	3	108	139	10127	Glyma.01G156700.Wm82.a2.v1;Glyma.01G215500.Wm82.a2.v1;Glyma.20G058000.Wm82.a2.v1	K00021+K01641+K00021
Limonene and pinene degradation	ko00903	1	23	139	10127	Glyma.01G031500.Wm82.a2.v1	K00128
ABC transporters	ko02010	7	54	139	10127	Glyma.02G008000.Wm82.a2.v1;Glyma.13G118800.Wm82.a2.v1;Glyma.13G118900.Wm82.a2.v1;Glyma.13G119000.Wm82.a2.v1;Glyma.17G041200.Wm82.a2.v1;Glyma.19G016400.Wm82.a2.v1;Glyma.20G165000.Wm82.a2.v1	K05658+K05658+K05658+K05658+K05658+K05658+K05666
Lysine degradation	ko00310	2	67	139	10127	Glyma.01G031500.Wm82.a2.v1;Glyma.06G223300.Wm82.a2.v1	K00128+K11423
Steroid biosynthesis	ko00100	4	97	139	10127	Glyma.02G030900.Wm82.a2.v1;Glyma.06G049500.Wm82.a2.v1;Glyma.14G090400.Wm82.a2.v1;Glyma.15G276300.Wm82.a2.v1	K14424+K00511+K00511+K00559
Galactose metabolism	ko00052	3	139	139	10127	Glyma.09G239800.Wm82.a2.v1;Glyma.13G349300.Wm82.a2.v1;Glyma.15G024600.Wm82.a2.v1	K01785+K01193+K01193
Nitrogen metabolism	ko00910	3	76	139	10127	Glyma.01G204600.Wm82.a2.v1;Glyma.12G176900.Wm82.a2.v1;Glyma.13G210800.Wm82.a2.v1	K00261+K02575+K01915
Pyrimidine metabolism	ko00240	2	276	139	10127	Glyma.08G022500.Wm82.a2.v1;Glyma.08G105600.Wm82.a2.v1	K00940+K02685
Mismatch repair	ko03430	1	127	139	10127	Glyma.05G089100.Wm82.a2.v1	K10756
Arginine and proline metabolism	ko00330	7	192	139	10127	Glyma.01G031500.Wm82.a2.v1;Glyma.01G204600.Wm82.a2.v1;Glyma.04G020200.Wm82.a2.v1;Glyma.05G029200.Wm82.a2.v1;Glyma.13G210800.Wm82.a2.v1;Glyma.14G209400.Wm82.a2.v1;Glyma.17G097700.Wm82.a2.v1	K00128+K00261+K01581+K00294+K01915+K17839+K00294
Histidine metabolism	ko00340	1	56	139	10127	Glyma.01G031500.Wm82.a2.v1	K00128
Linoleic acid metabolism	ko00591	4	59	139	10127	Glyma.07G034800.Wm82.a2.v1;Glyma.13G347500.Wm82.a2.v1;Glyma.13G347600.Wm82.a2.v1;Glyma.15G026300.Wm82.a2.v1	K15718+K15718+K15718+K15718
Phenylalanine metabolism	ko00360	7	278	139	10127	Glyma.01G130500.Wm82.a2.v1;Glyma.03G038600.Wm82.a2.v1;Glyma.09G022300.Wm82.a2.v1;Glyma.13G138300.Wm82.a2.v1;Glyma.14G221400.Wm82.a2.v1;Glyma.15G129100.Wm82.a2.v1;Glyma.17G198700.Wm82.a2.v1	K00430+K00430+K00430+K00430+K00430+K00430+K00430
Regulation of autophagy	ko04140	1	76	139	10127	Glyma.09G079400.Wm82.a2.v1	K07198
Synthesis and degradation of ketone bodies	ko00072	1	16	139	10127	Glyma.01G215500.Wm82.a2.v1	K01641
Fatty acid degradation	ko00071	4	113	139	10127	Glyma.01G031500.Wm82.a2.v1;Glyma.12G015300.Wm82.a2.v1;Glyma.13G035200.Wm82.a2.v1;Glyma.20G060300.Wm82.a2.v1	K00128+K00121+K18857+K01897
Alanine, aspartate and glutamate metabolism	ko00250	5	122	139	10127	Glyma.01G204600.Wm82.a2.v1;Glyma.05G029200.Wm82.a2.v1;Glyma.08G140200.Wm82.a2.v1;Glyma.13G210800.Wm82.a2.v1;Glyma.17G097700.Wm82.a2.v1	K00261+K00294+K00827+K01915+K00294
Glycolysis / Gluconeogenesis	ko00010	7	289	139	10127	Glyma.01G019200.Wm82.a2.v1;Glyma.01G031500.Wm82.a2.v1;Glyma.01G210400.Wm82.a2.v1;Glyma.07G241600.Wm82.a2.v1;Glyma.09G239800.Wm82.a2.v1;Glyma.12G015300.Wm82.a2.v1;Glyma.13G035200.Wm82.a2.v1	K01610+K00128+K00016+K00382+K01785+K00121+K18857
LAS-50VSHAS-50
Phenylpropanoid biosynthesis	ko00940	11	408	167	10127	Glyma.02G052700.Wm82.a2.v1;Glyma.03G038300.Wm82.a2.v1;Glyma.04G220600.Wm82.a2.v1;Glyma.07G048700.Wm82.a2.v1;Glyma.09G022300.Wm82.a2.v1;Glyma.09G189200.Wm82.a2.v1;Glyma.09G277800.Wm82.a2.v1;Glyma.09G281800.Wm82.a2.v1;Glyma.11G129600.Wm82.a2.v1;Glyma.15G270900.Wm82.a2.v1;Glyma.16G055900.Wm82.a2.v1	K00430+K00430+K00430+K13066+K00430+K12355+K00430+K13066+K01188+K01188+K00430
Protein processing in endoplasmic reticulum	ko04141	11	456	167	10127	Glyma.02G076600.Wm82.a2.v1;Glyma.02G085600.Wm82.a2.v1;Glyma.02G093200.Wm82.a2.v1;Glyma.04G248000.Wm82.a2.v1;Glyma.05G168600.Wm82.a2.v1;Glyma.06G317800.Wm82.a2.v1;Glyma.09G131500.Wm82.a2.v1;Glyma.13G176200.Wm82.a2.v1;Glyma.13G176500.Wm82.a2.v1;Glyma.13G357700.Wm82.a2.v1;Glyma.17G072400.Wm82.a2.v1	K13993+K03283+K03283+K09580+K11718+K13989+K04079+K13993+K13993+K09580+K03283
Photosynthesis - antenna proteins	ko00196	1	39	167	10127	Glyma.07G047600.Wm82.a2.v1	K08908
Homologous recombination	ko03440	1	141	167	10127	Glyma.09G229400.Wm82.a2.v1	K10875
Circadian rhythm - plant	ko04712	5	111	167	10127	Glyma.01G091400.Wm82.a2.v1;Glyma.02G069500.Wm82.a2.v1;Glyma.08G109300.Wm82.a2.v1;Glyma.09G075200.Wm82.a2.v1;Glyma.16G018000.Wm82.a2.v1	K00660+K16223+K00660+K00660+K12130
Zeatin biosynthesis	ko00908	1	45	167	10127	Glyma.09G225400.Wm82.a2.v1	K00279
Cutin, suberine and wax biosynthesis	ko00073	1	51	167	10127	Glyma.03G160100.Wm82.a2.v1	K13407
Tryptophan metabolism	ko00380	1	68	167	10127	Glyma.16G131700.Wm82.a2.v1	K00128
Fatty acid biosynthesis	ko00061	1	93	167	10127	Glyma.06G263800.Wm82.a2.v1	K11262
Glycosylphosphatidylinositol(GPI)-anchor biosynthesis	ko00563	1	46	167	10127	Glyma.13G182400.Wm82.a2.v1	K05292
Base excision repair	ko03410	1	87	167	10127	Glyma.04G033700.Wm82.a2.v1	K01246
SNARE interactions in vesicular transport	ko04130	1	97	167	10127	Glyma.02G291600.Wm82.a2.v1	K08498
Carotenoid biosynthesis	ko00906	2	73	167	10127	Glyma.08G176300.Wm82.a2.v1;Glyma.16G109300.Wm82.a2.v1	K09840+K09843
Fatty acid degradation	ko00071	4	113	167	10127	Glyma.06G285400.Wm82.a2.v1;Glyma.13G035200.Wm82.a2.v1;Glyma.14G042200.Wm82.a2.v1;Glyma.16G131700.Wm82.a2.v1	K00232+K18857+K00121+K00128
Amino sugar and nucleotide sugar metabolism	ko00520	2	276	167	10127	Glyma.06G032500.Wm82.a2.v1;Glyma.06G162000.Wm82.a2.v1	K01810+K00621
Linoleic acid metabolism	ko00591	5	59	167	10127	Glyma.13G030300.Wm82.a2.v1;Glyma.13G347500.Wm82.a2.v1;Glyma.13G347600.Wm82.a2.v1;Glyma.13G347800.Wm82.a2.v1;Glyma.15G026300.Wm82.a2.v1	K00454+K15718+K15718+K15718+K15718
Pantothenate and CoA biosynthesis	ko00770	2	69	167	10127	Glyma.07G064600.Wm82.a2.v1;Glyma.07G186100.Wm82.a2.v1	K00606+K00826
Proteasome	ko03050	1	126	167	10127	Glyma.16G126300.Wm82.a2.v1	K03029
Fatty acid metabolism	ko01212	6	160	167	10127	Glyma.06G263800.Wm82.a2.v1;Glyma.06G285400.Wm82.a2.v1;Glyma.07G151300.Wm82.a2.v1;Glyma.10G278000.Wm82.a2.v1;Glyma.11G036000.Wm82.a2.v1;Glyma.20G111000.Wm82.a2.v1	K11262+K00232+K10257+K10256+K01074+K10256
Monoterpenoid biosynthesis	ko00902	1	22	167	10127	Glycine_max_newGene_175	K15095
Ether lipid metabolism	ko00565	1	63	167	10127	Glyma.04G033600.Wm82.a2.v1	K13510
Phenylalanine metabolism	ko00360	6	278	167	10127	Glyma.02G052700.Wm82.a2.v1;Glyma.03G038300.Wm82.a2.v1;Glyma.04G220600.Wm82.a2.v1;Glyma.09G022300.Wm82.a2.v1;Glyma.09G277800.Wm82.a2.v1;Glyma.16G055900.Wm82.a2.v1	K00430+K00430+K00430+K00430+K00430+K00430
Tyrosine metabolism	ko00350	2	90	167	10127	Glyma.13G035200.Wm82.a2.v1;Glyma.14G042200.Wm82.a2.v1	K18857+K00121
Photosynthesis	ko00195	3	140	167	10127	Glyma.09G024100.Wm82.a2.v1;Glyma.12G232000.Wm82.a2.v1;Glyma.13G129500.Wm82.a2.v1	K02641+K02111+K02693
Glycerolipid metabolism	ko00561	1	142	167	10127	Glyma.16G131700.Wm82.a2.v1	K00128
Plant hormone signal transduction	ko04075	8	776	167	10127	Glyma.01G097000.Wm82.a2.v1;Glyma.01G204400.Wm82.a2.v1;Glyma.04G177900.Wm82.a2.v1;Glyma.05G101300.Wm82.a2.v1;Glyma.13G122700.Wm82.a2.v1;Glyma.13G224300.Wm82.a2.v1;Glyma.14G127400.Wm82.a2.v1;Glyma.17G047700.Wm82.a2.v1	K14496+K13464+K14492+K14487+K14516+K14502+K14503+K13464
2-Oxocarboxylic acid metabolism	ko01210	3	122	167	10127	Glycine_max_newGene_1437;Glyma.07G186100.Wm82.a2.v1;Glyma.13G051600.Wm82.a2.v1	K01681+K00826+K12153
Pentose and glucuronate interconversions	ko00040	2	213	167	10127	Glyma.16G131700.Wm82.a2.v1;Glyma.19G212300.Wm82.a2.v1	K00128+K01051
beta-Alanine metabolism	ko00410	2	104	167	10127	Glyma.05G136100.Wm82.a2.v1;Glyma.16G131700.Wm82.a2.v1	K01580+K00128
Spliceosome	ko03040	4	358	167	10127	Glyma.02G085600.Wm82.a2.v1;Glyma.02G093200.Wm82.a2.v1;Glyma.11G103100.Wm82.a2.v1;Glyma.17G072400.Wm82.a2.v1	K03283+K03283+K12824+K03283
Carbon fixation in photosynthetic organisms	ko00710	2	157	167	10127	Glyma.10G059500.Wm82.a2.v1;Glyma.10G265400.Wm82.a2.v1	K01803+K01807
Diterpenoid biosynthesis	ko00904	2	53	167	10127	Glyma.07G236100.Wm82.a2.v1;Glyma.13G218200.Wm82.a2.v1	K04125+K04125
Histidine metabolism	ko00340	3	56	167	10127	Glycine_max_newGene_756;Glyma.08G317500.Wm82.a2.v1;Glyma.16G131700.Wm82.a2.v1	K01590+K01663+K00128
Taurine and hypotaurine metabolism	ko00430	1	34	167	10127	Glyma.05G136100.Wm82.a2.v1	K01580
Starch and sucrose metabolism	ko00500	7	478	167	10127	Glycine_max_newGene_591;Glyma.06G032500.Wm82.a2.v1;Glyma.11G129600.Wm82.a2.v1;Glyma.13G088300.Wm82.a2.v1;Glyma.15G270900.Wm82.a2.v1;Glyma.18G067200.Wm82.a2.v1;Glyma.19G212300.Wm82.a2.v1	K00695+K01810+K01188+K01087+K01188+K00688+K01051
alpha-Linolenic acid metabolism	ko00592	5	121	167	10127	Glyma.06G010800.Wm82.a2.v1;Glyma.06G285400.Wm82.a2.v1;Glyma.13G030300.Wm82.a2.v1;Glyma.13G035200.Wm82.a2.v1;Glyma.17G049900.Wm82.a2.v1	K08241+K00232+K00454+K18857+K05894
Pyruvate metabolism	ko00620	3	215	167	10127	Glyma.06G263800.Wm82.a2.v1;Glyma.12G079700.Wm82.a2.v1;Glyma.16G131700.Wm82.a2.v1	K11262+K01759+K00128
Glycerophospholipid metabolism	ko00564	2	198	167	10127	Glyma.04G033600.Wm82.a2.v1;Glyma.10G221200.Wm82.a2.v1	K13510+K14156
Endocytosis	ko04144	5	313	167	10127	Glyma.02G085600.Wm82.a2.v1;Glyma.02G093200.Wm82.a2.v1;Glyma.04G151500.Wm82.a2.v1;Glyma.12G080000.Wm82.a2.v1;Glyma.17G072400.Wm82.a2.v1	K03283+K03283+K12193+K12193+K03283
Cysteine and methionine metabolism	ko00270	4	199	167	10127	Glyma.01G244200.Wm82.a2.v1;Glyma.02G299900.Wm82.a2.v1;Glyma.11G045600.Wm82.a2.v1;Glyma.18G278800.Wm82.a2.v1	K00899+K01738+K01762+K01611
Porphyrin and chlorophyll metabolism	ko00860	1	89	167	10127	Glyma.06G037300.Wm82.a2.v1	K01719
Glutathione metabolism	ko00480	12	202	167	10127	Glycine_max_newGene_551;Glyma.02G024600.Wm82.a2.v1;Glyma.02G024800.Wm82.a2.v1;Glyma.07G013800.Wm82.a2.v1;Glyma.07G139800.Wm82.a2.v1;Glyma.07G140000.Wm82.a2.v1;Glyma.08G174900.Wm82.a2.v1;Glyma.08G175200.Wm82.a2.v1;Glyma.13G135500.Wm82.a2.v1;Glyma.15G252000.Wm82.a2.v1;Glyma.16G098200.Wm82.a2.v1;Glyma.20G101100.Wm82.a2.v1	K10807+K00799+K00799+K00036+K00799+K00799+K00799+K00799+K00799+K00799+K01255+K00799
Arginine and proline metabolism	ko00330	3	192	167	10127	Glyma.02G072200.Wm82.a2.v1;Glyma.16G131700.Wm82.a2.v1;Glyma.18G278800.Wm82.a2.v1	K00261+K00128+K01611
Ribosome biogenesis in eukaryotes	ko03008	1	202	167	10127	Glycine_max_newGene_160	K14545
Ribosome	ko03010	7	655	167	10127	Glyma.03G103100.Wm82.a2.v1;Glyma.08G114000.Wm82.a2.v1;Glyma.15G244400.Wm82.a2.v1;Glyma.16G077600.Wm82.a2.v1;Glyma.17G178000.Wm82.a2.v1;Glyma.18G050600.Wm82.a2.v1;Glyma.U004700.Wm82.a2.v1	K02998+K02912+K02876+K02990+K02897+K02866+K02998
Pyrimidine metabolism	ko00240	3	276	167	10127	Glycine_max_newGene_551;Glyma.08G029000.Wm82.a2.v1;Glyma.08G232600.Wm82.a2.v1	K10807+K01489+K01937
ABC transporters	ko02010	2	54	167	10127	Glyma.13G119000.Wm82.a2.v1;Glyma.19G016400.Wm82.a2.v1	K05658+K05658
Alanine, aspartate and glutamate metabolism	ko00250	2	122	167	10127	Glyma.02G072200.Wm82.a2.v1;Glyma.05G136100.Wm82.a2.v1	K00261+K01580
Fatty acid elongation	ko00062	3	54	167	10127	Glyma.07G071300.Wm82.a2.v1;Glyma.10G179400.Wm82.a2.v1;Glyma.11G036000.Wm82.a2.v1	K01068+K15397+K01074
Phosphatidylinositol signaling system	ko04070	2	130	167	10127	Glyma.01G016700.Wm82.a2.v1;Glyma.07G107000.Wm82.a2.v1	K00913+K01099
Inositol phosphate metabolism	ko00562	3	125	167	10127	Glyma.01G016700.Wm82.a2.v1;Glyma.07G107000.Wm82.a2.v1;Glyma.10G059500.Wm82.a2.v1	K00913+K01099+K01803
Oxidative phosphorylation	ko00190	2	275	167	10127	Glyma.12G232000.Wm82.a2.v1;Glyma.18G253300.Wm82.a2.v1	K02111+K02152
Plant-pathogen interaction	ko04626	21	415	167	10127	Glyma.02G008500.Wm82.a2.v1;Glyma.03G204100.Wm82.a2.v1;Glyma.06G187300.Wm82.a2.v1;Glyma.08G259000.Wm82.a2.v1;Glyma.08G319300.Wm82.a2.v1;Glyma.09G131500.Wm82.a2.v1;Glyma.10G087100.Wm82.a2.v1;Glyma.16G218300.Wm82.a2.v1;Glyma.18G082100.Wm82.a2.v1;Glyma.18G083200.Wm82.a2.v1;Glyma.18G083700.Wm82.a2.v1;Glyma.18G086200.Wm82.a2.v1;Glyma.18G086400.Wm82.a2.v1;Glyma.18G086600.Wm82.a2.v1;Glyma.18G086900.Wm82.…	K13436+K13412+K18875+K13457+K13457+K04079+K13412+K05391+K13457+K13457+K13457+K13457+K13457+K13457+K13457+K13457+K13457+K13457+K13457+K13412+K13430
Peroxisome	ko04146	2	178	167	10127	Glyma.02G116900.Wm82.a2.v1;Glyma.06G285400.Wm82.a2.v1	K11147+K00232
Aminoacyl-tRNA biosynthesis	ko00970	2	109	167	10127	Glyma.03G111000.Wm82.a2.v1;Glyma.13G000200.Wm82.a2.v1	K14164+K01874
Basal transcription factors	ko03022	1	103	167	10127	Glyma.11G210100.Wm82.a2.v1	K03126
Lysine degradation	ko00310	2	67	167	10127	Glyma.05G000100.Wm82.a2.v1;Glyma.16G131700.Wm82.a2.v1	K11423+K00128
Sulfur metabolism	ko00920	1	71	167	10127	Glyma.02G299900.Wm82.a2.v1	K01738
Selenocompound metabolism	ko00450	1	36	167	10127	Glyma.13G000200.Wm82.a2.v1	K01874
Cyanoamino acid metabolism	ko00460	3	118	167	10127	Glyma.11G129600.Wm82.a2.v1;Glyma.13G051600.Wm82.a2.v1;Glyma.15G270900.Wm82.a2.v1	K01188+K12153+K01188
Glyoxylate and dicarboxylate metabolism	ko00630	2	125	167	10127	Glycine_max_newGene_1437;Glyma.12G100500.Wm82.a2.v1	K01681+K01637
Citrate cycle (TCA cycle)	ko00020	1	110	167	10127	Glycine_max_newGene_1437	K01681
Glycine, serine and threonine metabolism	ko00260	1	142	167	10127	Glyma.13G148600.Wm82.a2.v1	K01754
Fructose and mannose metabolism	ko00051	1	126	167	10127	Glyma.10G059500.Wm82.a2.v1	K01803
Nucleotide excision repair	ko03420	1	187	167	10127	Glycine_max_newGene_1197	K10756
Biosynthesis of unsaturated fatty acids	ko01040	5	65	167	10127	Glyma.06G285400.Wm82.a2.v1;Glyma.07G071300.Wm82.a2.v1;Glyma.07G151300.Wm82.a2.v1;Glyma.10G278000.Wm82.a2.v1;Glyma.20G111000.Wm82.a2.v1	K00232+K01068+K10257+K10256+K10256
Ubiquitin mediated proteolysis	ko04120	1	257	167	10127	Glyma.15G097300.Wm82.a2.v1	K10144
Sphingolipid metabolism	ko00600	1	62	167	10127	Glyma.02G126800.Wm82.a2.v1	K04710
Valine, leucine and isoleucine biosynthesis	ko00290	2	50	167	10127	Glyma.07G186100.Wm82.a2.v1;Glyma.13G148600.Wm82.a2.v1	K00826+K01754
Ascorbate and aldarate metabolism	ko00053	3	88	167	10127	Glyma.11G209100.Wm82.a2.v1;Glyma.16G131700.Wm82.a2.v1;Glyma.20G051700.Wm82.a2.v1	K08232+K00128+K00423
DNA replication	ko03030	1	159	167	10127	Glycine_max_newGene_1197	K10756
RNA degradation	ko03018	2	234	167	10127	Glyma.01G069500.Wm82.a2.v1;Glyma.16G204600.Wm82.a2.v1	K04077+K01689
RNA transport	ko03013	2	330	167	10127	Glycine_max_newGene_1464;Glyma.18G028200.Wm82.a2.v1	K14324+K14318
Pentose phosphate pathway	ko00030	3	118	167	10127	Glyma.06G032500.Wm82.a2.v1;Glyma.07G013800.Wm82.a2.v1;Glyma.10G265400.Wm82.a2.v1	K01810+K00036+K01807
One carbon pool by folate	ko00670	1	43	167	10127	Glyma.04G177000.Wm82.a2.v1	K01934
Non-homologous end-joining	ko03450	1	18	167	10127	Glyma.09G060100.Wm82.a2.v1	K10777
Mismatch repair	ko03430	1	127	167	10127	Glycine_max_newGene_1197	K10756
Purine metabolism	ko00230	1	354	167	10127	Glycine_max_newGene_551	K10807
Tropane, piperidine and pyridine alkaloid biosynthesis	ko00960	2	59	167	10127	Glyma.18G186400.Wm82.a2.v1;Glyma.18G187000.Wm82.a2.v1	K08081+K08081
Carbon metabolism	ko01200	10	530	167	10127	Glycine_max_newGene_1437;Glyma.02G299900.Wm82.a2.v1;Glyma.06G032500.Wm82.a2.v1;Glyma.07G013800.Wm82.a2.v1;Glyma.10G059500.Wm82.a2.v1;Glyma.10G265400.Wm82.a2.v1;Glyma.12G100500.Wm82.a2.v1;Glyma.13G148600.Wm82.a2.v1;Glyma.14G042200.Wm82.a2.v1;Glyma.16G204600.Wm82.a2.v1	K01681+K01738+K01810+K00036+K01803+K01807+K01637+K01754+K00121+K01689
Flavonoid biosynthesis	ko00941	3	107	167	10127	Glyma.01G091400.Wm82.a2.v1;Glyma.08G109300.Wm82.a2.v1;Glyma.09G075200.Wm82.a2.v1	K00660+K00660+K00660
mRNA surveillance pathway	ko03015	1	247	167	10127	Glycine_max_newGene_1464	K14324
Glucosinolate biosynthesis	ko00966	1	9	167	10127	Glyma.13G051600.Wm82.a2.v1	K12153
Biosynthesis of amino acids	ko01230	8	531	167	10127	Glycine_max_newGene_1437;Glyma.02G299900.Wm82.a2.v1;Glyma.07G186100.Wm82.a2.v1;Glyma.08G317500.Wm82.a2.v1;Glyma.10G059500.Wm82.a2.v1;Glyma.10G265400.Wm82.a2.v1;Glyma.13G148600.Wm82.a2.v1;Glyma.16G204600.Wm82.a2.v1	K01681+K01738+K00826+K01663+K01803+K01807+K01754+K01689
Protein export	ko03060	1	105	167	10127	Glyma.18G041800.Wm82.a2.v1	K12948
Limonene and pinene degradation	ko00903	1	23	167	10127	Glyma.16G131700.Wm82.a2.v1	K00128
Butanoate metabolism	ko00650	1	47	167	10127	Glyma.05G136100.Wm82.a2.v1	K01580
Nitrogen metabolism	ko00910	1	76	167	10127	Glyma.02G072200.Wm82.a2.v1	K00261
Regulation of autophagy	ko04140	1	76	167	10127	Glyma.06G062100.Wm82.a2.v1	K07198
Degradation of aromatic compounds	ko01220	1	31	167	10127	Glyma.14G042200.Wm82.a2.v1	K00121
Valine, leucine and isoleucine degradation	ko00280	2	95	167	10127	Glyma.07G186100.Wm82.a2.v1;Glyma.16G131700.Wm82.a2.v1	K00826+K00128
Propanoate metabolism	ko00640	1	49	167	10127	Glyma.06G263800.Wm82.a2.v1	K11262
Phagosome	ko04145	2	185	167	10127	Glyma.09G026100.Wm82.a2.v1;Glyma.18G253300.Wm82.a2.v1	K07375+K02152
Glycolysis / Gluconeogenesis	ko00010	7	289	167	10127	Glyma.01G118000.Wm82.a2.v1;Glyma.06G032500.Wm82.a2.v1;Glyma.10G059500.Wm82.a2.v1;Glyma.13G035200.Wm82.a2.v1;Glyma.14G042200.Wm82.a2.v1;Glyma.16G131700.Wm82.a2.v1;Glyma.16G204600.Wm82.a2.v1	K01568+K01810+K01803+K18857+K00121+K00128+K01689
