# Supplementary material for: Comparative transcriptome analysis between two different cadmium-accumulating genotypes of soybean (Glycine max) in response to cadmium stress
Source: BMC Genom Data. 2024 May 7;25:43. doi: 10.1186/s12863-024-01226-w (PMC11075288; doi:10.1186/s12863-024-01226-w)
Supplement: Supplementary file 5 — Supplementary Material 5. [file 12863_2024_1226_MOESM5_ESM.xls]

## Sheet: Sheet1
Table S5 Differentially expressed transporter genes
LAS-50 versus LAS-0
#ID	LAS-0	LAS-0	LAS-50	LAS-50	FDR	log2FC	(FDR_0.01_FC_2)_regulated	NR_annotation
Glyma.04G250600.Wm82.a2.v1	2.12001	1.54494	0	0.138043	6.87734e-07	-5.01169	down	PREDICTED: zinc transporter 1-like [Glycine max]
Glyma.18G301100.Wm82.a2.v1	5.34738	5.93718	1.87119	0.953627	0.00657871	-2.09214	down	PREDICTED: zinc transporter 1-like [Glycine max]
Glyma.11G134700.Wm82.a2.v1	4.44755	3.25162	10.0369	13.1377	0.00980283	1.60646	up	PREDICTED: sulfate transporter 3.1-like [Glycine max]
Glyma.13G338300.Wm82.a2.v1	102.326	86.0652	292.61	347.344	0.000140771	1.76506	up	PREDICTED: sulfate transporter 2.1-like [Glycine max]
Glyma.15G036200.Wm82.a2.v1	46.2148	35.0058	92.5103	99.4335	0.00703853	1.22595	up	PREDICTED: sugar transport protein 5-like [Glycine max]
Glyma.10G028900.Wm82.a2.v1	1.91583	3.01999	7.87407	6.16931	0.00184681	1.48335	up	PREDICTED: sucrose transport protein SUC2-like [Glycine max]
Glyma.11G238400.Wm82.a2.v1	0.176589	0.242946	1.21814	1.09772	0.00617586	2.57909	up	PREDICTED: probable urea active transporter 1-like [Glycine max]
Glyma.04G102800.Wm82.a2.v1	1.30207	1.58243	0.362191	0.0817664	0.00256566	-2.80451	down	PREDICTED: nitrate transporter 1.2-like [Glycine max]
Glyma.02G075000.Wm82.a2.v1	7.62972	7.07419	2.021	2.30814	0.000596866	-1.70599	down	PREDICTED: high-affinity nitrate transporter 3.1-like [Glycine max]
Glyma.04G123700.Wm82.a2.v1	1.9583	5.3166	20.4373	26.072	8.79176e-10	2.6368	up	PREDICTED: high affinity nitrate transporter 2.4-like [Glycine max]
Glyma.19G224400.Wm82.a2.v1	0.547264	0.822279	0	0.0592324	7.08131e-05	-4.99469	down	PREDICTED: bidirectional sugar transporter SWEET14-like [Glycine max]
Glyma.05G042200.Wm82.a2.v1	45.1141	109.431	221.782	239.227	0.000151477	1.64413	up	PREDICTED: bidirectional sugar transporter N3-like [Glycine max]
Glyma.11G195200.Wm82.a2.v1	0.112875	0.202247	1.88536	2.75444	2.80955e-06	4.14051	up	PREDICTED: auxin-induced protein 5NG4-like [Glycine max]
Glyma.04G198500.Wm82.a2.v1	6.65492	4.81217	1.21624	2.20021	0.00412375	-1.81768	down	PREDICTED: auxin-induced protein 5NG4-like [Glycine max]
Glyma.08G360500.Wm82.a2.v1	13.3997	17.8122	5.04432	6.12467	0.00383314	-1.51966	down	PREDICTED: auxin-induced protein 5NG4-like [Glycine max]
Glyma.06G112200.Wm82.a2.v1	17.1783	16.9084	3.98114	7.90738	0.000280439	-1.54974	down	PREDICTED: auxin transporter-like protein 4-like [Glycine max]
Glyma.09G179100.Wm82.a2.v1	2.49728	3.83546	0.384982	0.0855602	6.22528e-05	-4.01319	down	PREDICTED: amino acid permease 3-like [Glycine max]
Glyma.14G148300.Wm82.a2.v1	10.2554	12.862	3.33712	5.20088	0.00190535	-1.44139	down	PREDICTED: aluminum-activated malate transporter 8-like [Glycine max]
Glyma.03G063900.Wm82.a2.v1	1.11967	0.781116	0.113527	0	0.000240798	-4.4099	down	PREDICTED: auxin transporter-like protein 4-like [Glycine max]
Glyma.06G116400.Wm82.a2.v1	36.4584	31.9623	10.0277	15.8417	0.000474448	-1.41203	down	PREDICTED: amino acid permease 3-like [Glycine max]
Glyma.19G199900.Wm82.a2.v1	3.4567	2.44837	0.601553	0.874431	0.00356399	-2.03851	down	PREDICTED: aluminum-activated malate transporter 8-like [Glycine max]
HAS-50 versus HAS-0
#ID	HAS-0	HAS-0	HAS-50	HAS-50	FDR	log2FC	(FDR_0.01_FC_2)_regulated	NR_annotation
Glyma.02G005800.Wm82.a2.v1	1.48022	1.92962	12.2763	12.0522	3.69872e-14	2.86386	up	probable inorganic phosphate transporter 1-7-like [Glycine max]
Glyma.13G338300.Wm82.a2.v1	142.082	176.299	499.781	437.96	0.0019975	1.51618	up	PREDICTED: zinc transporter 1-like [Glycine max]
Glyma.15G036200.Wm82.a2.v1	49.0481	56.4477	132.088	120.704	0.00166853	1.24288	up	PREDICTED: zinc transporter 1-like [Glycine max]
Glyma.06G103900.Wm82.a2.v1	0.167734	0.860854	3.10017	2.4882	0.000608136	2.54459	up	PREDICTED: sugar transport protein 5-like [Glycine max]
Glyma.04G123700.Wm82.a2.v1	2.38326	3.02689	20.3533	17.4785	1.72175e-16	2.74534	up	PREDICTED: probable urea active transporter 1-like [Glycine max]
Glyma.15G014000.Wm82.a2.v1	1.17196	0.828259	3.14899	4.41702	0.00136134	1.89561	up	PREDICTED: probable sulfate transporter 3.4-like isoform 1 [Glycine max]
Glyma.07G006500.Wm82.a2.v1	9.41083	7.46483	1.48256	0.228306	1.07752e-11	-3.38579	down	PREDICTED: probable sulfate transporter 3.4-like [Glycine max]
Glyma.15G159000.Wm82.a2.v1	5.69923	6.53734	12.4659	12.8173	0.00756474	1.0789	up	PREDICTED: probable potassium transporter 11-like [Glycine max]
Glyma.13G197500.Wm82.a2.v1	3.68136	3.77186	11.5457	9.19797	0.000134072	1.56693	up	PREDICTED: probable peptide/nitrate transporter At3g54450-like [Glycine max]
Glyma.15G236100.Wm82.a2.v1	5.64991	6.7525	30.2297	23.5514	1.94352e-08	2.27552	up	PREDICTED: probable peptide/nitrate transporter At3g54450-like [Glycine max]
Glyma.12G163800.Wm82.a2.v1	2.659	2.64513	10.4419	10.2254	3.40612e-06	1.93544	up	PREDICTED: probable peptide/nitrate transporter At1g59740-like [Glycine max]
Glyma.06G181900.Wm82.a2.v1	3.70534	4.56252	13.6942	11.5966	9.77569e-06	1.57467	up	PREDICTED: probable boron transporter 2-like [Glycine max]
Glyma.09G031400.Wm82.a2.v1	1.82363	2.13814	0.566816	0.0869097	3.26247e-05	-2.74444	down	PREDICTED: probable boron transporter 2-like [Glycine max]
Glyma.19G105900.Wm82.a2.v1	2.09466	3.18754	7.89776	7.73607	0.00046769	1.46898	up	PREDICTED: potassium transporter 4-like [Glycine max]
Glyma.16G146700.Wm82.a2.v1	1.29789	2.05254	6.14998	4.83805	0.00431535	1.71555	up	PREDICTED: phosphate carrier protein, mitochondrial-like [Glycine max]
Glyma.03G227500.Wm82.a2.v1	6.08	4.64388	2.51311	1.06584	0.00142359	-1.62496	down	PREDICTED: nitrate transporter 1.2-like [Glycine max]
Glyma.18G031300.Wm82.a2.v1	25.7755	26.0307	14.5665	10.1854	0.00378472	-1.12645	down	PREDICTED: lysine histidine transporter 2-like [Glycine max]
Glyma.12G176900.Wm82.a2.v1	0.117152	0.0850794	3.63126	2.20202	3.27122e-06	5.26928	up	PREDICTED: high affinity nitrate transporter 2.4-like [Glycine max]
Glyma.06G317200.Wm82.a2.v1	3.33617	3.81856	8.86424	9.58887	0.00340147	1.32759	up	PREDICTED: hexose carrier protein HEX6-like [Glycine max]
Glyma.04G198500.Wm82.a2.v1	9.24363	9.96729	0.797845	0.357114	2.93642e-14	-4.1321	down	PREDICTED: bidirectional sugar transporter SWEET14-like [Glycine max]
Glyma.08G360500.Wm82.a2.v1	22.4637	18.8653	3.75193	0.689536	3.38181e-13	-3.26785	down	PREDICTED: bidirectional sugar transporter N3-like [Glycine max]
Glyma.06G112200.Wm82.a2.v1	36.8677	35.0685	13.4601	7.66974	5.04536e-08	-1.84544	down	PREDICTED: auxin-induced protein 5NG4-like [Glycine max]
Glyma.08G182900.Wm82.a2.v1	7.62327	9.4556	3.97917	2.0129	0.0015315	-1.55232	down	PREDICTED: auxin-induced protein 5NG4-like [Glycine max]
Glyma.04G252300.Wm82.a2.v1	25.6465	26.4478	7.29266	5.22321	1.96103e-10	-2.1391	down	PREDICTED: auxin transporter-like protein 3-like [Glycine max]
Glyma.06G110200.Wm82.a2.v1	16.4028	14.9466	2.63024	0.756505	2.42987e-18	-3.29282	down	PREDICTED: auxin transporter-like protein 3-like [Glycine max]
Glyma.04G246400.Wm82.a2.v1	22.0658	16.0376	5.3169	2.2437	0.000161769	-2.39412	down	PREDICTED: amino acid permease 3-like [Glycine max]
Glyma.06G116400.Wm82.a2.v1	108.701	75.0775	28.8736	7.00561	0.00248274	-2.37822	down	PREDICTED: amino acid permease 3-like [Glycine max]
Glyma.05G194600.Wm82.a2.v1	2.90125	2.49271	0.792502	0.145065	0.000273035	-2.6068	down	PREDICTED: amino acid permease 2-like [Glycine max]
Glyma.19G199900.Wm82.a2.v1	6.77198	8.22545	2.22944	0.724778	1.07476e-06	-2.36201	down	PREDICTED: aluminum-activated malate transporter 8-like [Glycine max]
Glyma.18G212500.Wm82.a2.v1	2.51388	3.81837	12.3421	14.0643	5.3509e-08	2.20066	up	PREDICTED: adenine/guanine permease AZG1-like [Glycine max]
Glyma.07G093500.Wm82.a2.v1	0.359807	0.00116209	1.30304	1.5579	0.00710553	2.94551	up	PREDICTED: ABC transporter G family member 39-like [Glycine max]
Glyma.13G355000.Wm82.a2.v1	5.42322	7.71303	19.4037	20.0568	5.09135e-06	1.5939	up	PREDICTED: ABC transporter G family member 36-like isoform 3 [Glycine max]
Glyma.07G121900.Wm82.a2.v1	4.54421	7.77801	12.5207	14.1879	0.00642192	1.06225	up	PREDICTED: ABC transporter C family member 9-like [Glycine max]
Glyma.18G080900.Wm82.a2.v1	5.50964	4.25636	8.6256	11.8101	0.0052054	1.09098	up	PREDICTED: ABC transporter C family member 3-like [Glycine max]
Glyma.18G158400.Wm82.a2.v1	1.94984	1.7093	6.06864	5.07579	4.55256e-05	1.53986	up	PREDICTED: ABC transporter C family member 3-like [Glycine max]
Glyma.08G101500.Wm82.a2.v1	7.35593	8.95876	3.71461	3.53866	0.00100336	-1.2296	down	PREDICTED: ABC transporter C family member 3-like [Glycine max]
Glyma.20G165000.Wm82.a2.v1	7.50279	9.22855	24.1377	29.3355	6.18856e-06	1.62352	up	PREDICTED: ABC transporter C family member 10-like [Glycine max]
Glyma.02G008000.Wm82.a2.v1	11.4206	9.62904	28.2124	37.3794	3.64372e-05	1.58062	up	PREDICTED: ABC transporter B family member 4-like [Glycine max]
Glyma.17G080400.Wm82.a2.v1	5.65862	6.28878	14.3316	14.2678	0.00141359	1.22655	up	PREDICTED: ABC transporter B family member 25-like [Glycine max]
Glyma.19G016400.Wm82.a2.v1	5.08096	7.15408	31.1404	30.0492	4.71261e-11	2.20915	up	PREDICTED: ABC transporter B family member 15-like [Cicer arietinum]
Glyma.13G118800.Wm82.a2.v1	0.945109	1.02523	3.78265	3.80224	6.81012e-06	1.8935	up	PREDICTED: ABC transporter B family member 11-like [Glycine max]
Glyma.13G118900.Wm82.a2.v1	2.88793	2.30045	5.90593	7.27933	0.000966598	1.29271	up	PREDICTED: ABC transporter B family member 11-like [Glycine max]
Glyma.13G119000.Wm82.a2.v1	0.970056	1.45697	10.6898	10.4274	2.31462e-20	3.07482	up	PREDICTED: ABC transporter B family member 11-like [Glycine max]
Glyma.17G041200.Wm82.a2.v1	0.280703	0.318646	1.78489	1.69046	1.09709e-05	2.49092	up	PREDICTED: ABC transporter B family member 11-like [Glycine max]
Glyma.03G168000.Wm82.a2.v1	0.210978	0.362816	3.55264	2.65189	2.5359e-10	3.3918	up	PDR-like ABC-transporter [Glycine max]
Glyma.06G166900.Wm82.a2.v1	13.7077	12.5657	0.731885	0.0601566	3.09412e-20	-5.07584	down	N3 protein [Glycine max]
