# Supplementary material for: Comparative transcriptome analysis between two different cadmium-accumulating genotypes of soybean (Glycine max) in response to cadmium stress
Source: BMC Genom Data. 2024 May 7;25:43. doi: 10.1186/s12863-024-01226-w (PMC11075288; doi:10.1186/s12863-024-01226-w)
Supplement: Supplementary file 6 — Supplementary Material 6. [file 12863_2024_1226_MOESM6_ESM.xls]

## Sheet: Sheet1
Table S6 Differentially expressed transcription factor genes
LAS-50 versus LAS-0
#ID	LAS-0	LAS-0	LAS-50	LAS-50	FDR	log2FC	(FDR_0.01_FC_2)_regulated	NR_annotation
Glyma.16G047600.Wm82.a2.v1	0.611672	0.591222	3.99664	4.08559	2.47e-07	2.83148	up	PREDICTED: ethylene-responsive transcription factor ERF113-like [Glycine max]
Glyma.19G163900.Wm82.a2.v1	0.113017	1.95617	3.52027	1.99027	0.00659445	2.23936	up	PREDICTED: ethylene-responsive transcription factor 1B-like [Glycine max]
Glyma.02G285900.Wm82.a2.v1	0.372321	1.07009	3.51664	3.05993	0.00148768	2.19891	up	PREDICTED: probable WRKY transcription factor 28-like [Glycine max]
Glyma.10G223200.Wm82.a2.v1	1.06277	3.18181	6.30845	5.63815	0.00371533	1.60553	up	PREDICTED: ethylene-responsive transcription factor RAP2-6-like [Glycine max]
Glyma.02G217800.Wm82.a2.v1	38.0303	42.1446	17.7068	17.2599	0.00388215	-1.23938	down	PREDICTED: transcription factor bHLH93-like [Glycine max]
Glyma.12G208400.Wm82.a2.v1	4.65831	4.27686	1.50425	1.665	0.00600712	-1.53616	down	transcription factor bZIP58 [Glycine max]
Glyma.13G272500.Wm82.a2.v1	8.35283	7.44645	2.17397	2.00698	4.17e-05	-1.89993	down	PREDICTED: transcription factor RF2b [Glycine max]
Glyma.12G121000.Wm82.a2.v1	4.10695	2.73468	0.518273	1.1656	0.00905804	-2.09709	down	PREDICTED: probable transcription factor PosF21 [Glycine max]
HAS-50 versus HAS-0
#ID	HAS-0	HAS-0	HAS-50	HAS-50	FDR	log2FC	(FDR_0.01_FC_2)_regulated	NR_annotation
Glyma.16G047600.Wm82.a2.v1	0.388644	0.485072	1.37804	2.23034	0.00448608	2.26597	up	PREDICTED: ethylene-responsive transcription factor ERF113-like [Glycine max]
Glyma.11G192800.Wm82.a2.v1	0.583442	0.627763	2.35933	3.10649	0.00117163	2.048	up	PREDICTED: transcription factor FER-LIKE IRON DEFICIENCY-INDUCED TRANSCRIPTION FACTOR-like [Glycine max]
Glyma.03G130600.Wm82.a2.v1	5.45333	10.5072	39.2993	46.2263	1.87e-12	2.45353	up	PREDICTED: transcription factor ORG2-like [Glycine max]
Glyma.05G123000.Wm82.a2.v1	4.95338	10.0951	22.568	19.3357	0.00142359	1.43335	up	PREDICTED: probable WRKY transcription factor 9-like isoform X1 [Cicer arietinum]
Glyma.04G093000.Wm82.a2.v1	4.356	5.11795	11.359	8.79091	0.00925919	1.0972	up	PREDICTED: transcription factor SAC51-like [Glycine max]
Glyma.04G010300.Wm82.a2.v1	29.6136	36.1656	18.0421	12.6218	0.00711163	-1.07614	down	bZIP transcription factor bZIP125 [Glycine max]
Glyma.05G110900.Wm82.a2.v1	8.44491	9.47884	3.11056	1.65798	1.68e-05	-1.933	down	PREDICTED: LOW QUALITY PROTEIN: transcription factor bHLH25-like [Glycine max]
Glyma.02G278400.Wm82.a2.v1	8.62114	7.14853	3.32135	1.09031	0.00115854	-1.8975	down	PREDICTED: heat stress transcription factor B-4 [Glycine max]
Glyma.02G198700.Wm82.a2.v1	4.70489	5.3183	2.29629	1.14156	0.00412211	-1.53885	down	PREDICTED: transcription factor E2FA-like [Glycine max]
Glyma.17G093600.Wm82.a2.v1	4.65217	5.32367	2.49186	0.679217	0.0088401	-1.66956	down	PREDICTED: E2F transcription factor-like E2FE-like [Glycine max]
Glyma.08G202100.Wm82.a2.v1	9.17304	11.1296	3.11829	1.44889	0.00190243	-1.89804	down	PREDICTED: LOW QUALITY PROTEIN: GATA transcription factor 9-like [Glycine max]
Glyma.05G179900.Wm82.a2.v1	6.81502	7.75162	1.33266	3.45649	0.00323855	-1.531	down	PREDICTED: ethylene-responsive transcription factor ERF060-like [Glycine max]
Glyma.07G016800.Wm82.a2.v1	7.11771	11.4065	2.59217	1.0408	0.00376306	-2.12062	down	PREDICTED: GATA transcription factor 9-like [Glycine max]
Glyma.06G086400.Wm82.a2.v1	8.67132	11.7322	3.65428	1.56613	0.00141359	-1.75677	down	PREDICTED: GATA transcription factor 12-like [Glycine max]
Glyma.05G157000.Wm82.a2.v1	54.8689	63.0679	19.1296	28.5251	0.000276768	-1.31578	down	bZIP transcription factor bZIP111 [Glycine max]
Glyma.14G089600.Wm82.a2.v1	18.0764	21.9712	7.29196	9.98768	0.00790653	-1.14262	down	PREDICTED: transcription factor bHLH74-like [Glycine max]
Glyma.07G071000.Wm82.a2.v1	1.77287	1.61915	0.474006	0.350163	0.00230116	-2.15224	down	PREDICTED: transcription factor EGL1-like [Glycine max]
Glyma.12G208400.Wm82.a2.v1	3.9027	4.43088	1.02115	1.22983	0.000321043	-1.94448	down	transcription factor bZIP58 [Glycine max]
Glyma.13G272500.Wm82.a2.v1	7.48198	9.17943	2.0798	1.37538	8.11e-07	-2.23726	down	PREDICTED: transcription factor RF2b [Glycine max]
Glyma.12G121000.Wm82.a2.v1	2.80891	3.97167	1.05037	0.762455	0.000993219	-1.92885	down	PREDICTED: probable transcription factor PosF21 [Glycine max]
