# Supplementary material for: Comparative transcriptome analysis between two different cadmium-accumulating genotypes of soybean (Glycine max) in response to cadmium stress
Source: BMC Genom Data. 2024 May 7;25:43. doi: 10.1186/s12863-024-01226-w (PMC11075288; doi:10.1186/s12863-024-01226-w)
Supplement: Supplementary file 7 — Supplementary Material 7. [file 12863_2024_1226_MOESM7_ESM.xls]

## Sheet: Sheet1
Table S7 The expression data of enriched key DEGs in different assemblies
LAS-0 VS HAS-0
Plant-pathogen interaction (ko04626)
#ID	NR_annotation	log2FC	regulated
Glyma.18G086400.Wm82.a2.v1	disease resistance protein [Glycine max]	9.12467	up
Glyma.18G086600.Wm82.a2.v1	PREDICTED: disease resistance protein RPM1-like [Glycine max]	3.00229	up
Glyma.18G086200.Wm82.a2.v1	PREDICTED: disease resistance protein RPM1-like [Glycine max]	2.82694	up
Glyma.18G086900.Wm82.a2.v1	PREDICTED: disease resistance protein RPM1-like [Glycine max]	1.7968	up
Glyma.06G162300.Wm82.a2.v1	PREDICTED: respiratory burst oxidase homolog protein C-like isoform 1 [Glycine max]	-1.28572	down
Glyma.08G319300.Wm82.a2.v1	PREDICTED: disease resistance protein RPM1-like [Glycine max]	-1.39627	down
Glyma.16G218300.Wm82.a2.v1	PREDICTED: probable cyclic nucleotide-gated ion channel 20, chloroplastic-like [Glycine max]	-1.68367	down
Glyma.06G311200.Wm82.a2.v1	PREDICTED: disease resistance protein RPM1-like [Glycine max]	-1.85083	down
Glyma.20G041300.Wm82.a2.v1	PREDICTED: disease resistance protein RPM1-like [Glycine max]	-1.92899	down
Glyma.18G082100.Wm82.a2.v1	PREDICTED: disease resistance protein RPM1-like [Glycine max]	-2.68254	down
Glyma.10G087100.Wm82.a2.v1	PREDICTED: calcium-dependent protein kinase 20-like [Glycine max]	-4.26854	down
Glyma.18G087700.Wm82.a2.v1	PREDICTED: disease resistance protein RPM1-like [Glycine max]	-4.49379	down
Glyma.18G088300.Wm82.a2.v1	PREDICTED: disease resistance protein RPM1-like [Glycine max]	-4.8848	down
Glyma.18G087800.Wm82.a2.v1	PREDICTED: disease resistance protein RPM1-like [Glycine max]	-4.91964	down
Glyma.18G083200.Wm82.a2.v1	PREDICTED: disease resistance protein RPM1-like [Glycine max]	-5.18027	down
Phenylalanine metabolism (ko00360);; Phenylpropanoid biosynthesis (ko00940)
#ID	NR_annotation	log2FC	regulated
Glyma.09G277800.Wm82.a2.v1	uncharacterized protein LOC100815671 precursor [Glycine max]	1.72738	up
Glyma.12G195600.Wm82.a2.v1	PREDICTED: peroxidase 39-like [Glycine max]	1.47325	up
Glyma.11G058100.Wm82.a2.v1	PREDICTED: peroxidase 10-like [Glycine max]	-1.50064	down
Glyma.16G055900.Wm82.a2.v1	PREDICTED: peroxidase 55-like [Glycine max]	-1.51938	down
Glyma.17G053000.Wm82.a2.v1	PREDICTED: peroxidase N-like [Glycine max]	-1.61991	down
Glyma.03G208200.Wm82.a2.v1	PREDICTED: peroxidase 3-like [Glycine max]	-1.82741	down
Glyma.16G200300.Wm82.a2.v1	PREDICTED: peroxidase 66-like [Glycine max]	-1.84039	down
Glyma.02G233800.Wm82.a2.v1	PREDICTED: cationic peroxidase 1-like [Glycine max]	-1.98779	down
Glyma.17G061400.Wm82.a2.v1	PREDICTED: peroxidase 16-like [Glycine max]	-2.35786	down
Glyma.04G220600.Wm82.a2.v1	PREDICTED: peroxidase 52-like isoform 1 [Glycine max]	-2.65409	down
Glyma.11G161800.Wm82.a2.v1	uncharacterized protein LOC100812163 precursor [Glycine max]	-3.45505	down
Glyma.03G039800.Wm82.a2.v1	PREDICTED: cationic peroxidase 1-like [Glycine max]	-3.618	down
Glyma.13G138300.Wm82.a2.v1	PREDICTED: peroxidase 21-like [Glycine max]	-3.87743	down
Glyma.20G145200.Wm82.a2.v1	PREDICTED: primary amine oxidase-like [Glycine max]	1.58756	up
Glyma.15G276400.Wm82.a2.v1	PREDICTED: primary amine oxidase-like [Glycine max]	-1.19842	down
Glyma.01G131100.Wm82.a2.v1	PREDICTED: aspartate aminotransferase, mitochondrial-like [Glycine max]	-3.56631	down
Carbon metabolism (ko01200)
#ID	NR_annotation	log2FC	regulated
Glyma.17G128000.Wm82.a2.v1	PREDICTED: malate synthase, glyoxysomal [Glycine max]	-3.72998	down
Glyma.18G284600.Wm82.a2.v1	PREDICTED: glucose-6-phosphate 1-dehydrogenase, chloroplastic-like [Glycine max]	1.74198	up
Glyma.06G303200.Wm82.a2.v1	isocitrate lyase 1 [Glycine max]	-3.56317	down
Glyma.10G201100.Wm82.a2.v1	PREDICTED: pyruvate kinase, cytosolic isozyme-like [Glycine max]	-1.2347	down
Glyma.19G000700.Wm82.a2.v1	pyruvate kinase [Glycine max]	-1.82295	down
Glyma.06G032500.Wm82.a2.v1	PREDICTED: LOW QUALITY PROTEIN: glucose-6-phosphate isomerase, cytosolic 2-like [Glycine max]	2.29063	up
Glyma.10G059500.Wm82.a2.v1	uncharacterized protein LOC100798459 [Glycine max]	1.64141	up
Glyma.09G153900.Wm82.a2.v1	PREDICTED: enolase-like [Glycine max]	-1.93477	down
Glyma.16G204600.Wm82.a2.v1	PREDICTED: enolase-like [Glycine max]	-2.14209	down
Glyma.18G009700.Wm82.a2.v1	uncharacterized protein LOC100782924 [Glycine max]	-1.8438	down
Glyma.13G148600.Wm82.a2.v1	PREDICTED: threonine dehydratase biosynthetic, chloroplastic-like [Glycine max]	1.81023	up
Glyma.08G274400.Wm82.a2.v1	serine hydroxymethyltransferase 5 [Glycine max]	-3.77399	down
Glyma.13G372200.Wm82.a2.v1	PREDICTED: d-3-phosphoglycerate dehydrogenase, chloroplastic-like [Glycine max]	-2.23154	down
Glyma.02G288500.Wm82.a2.v1	PREDICTED: citrate synthase, glyoxysomal-like [Glycine max]	-1.59112	down
Glycine_max_newGene_1437	aconitase [Glycine max]	-2.42607	down
Glyma.01G131100.Wm82.a2.v1	PREDICTED: aspartate aminotransferase, mitochondrial-like [Glycine max]	-3.56631	down
LAS-0 VS LAS-50
Phenylpropanoid biosynthesis (ko00940)
#ID	NR_annotation	log2FC	regulated
Glyma.07G048800.Wm82.a2.v1	uncharacterized protein LOC100788873 [Glycine max]	2.12974	up
Glyma.18G055400.Wm82.a2.v1	uncharacterized protein LOC100816056 precursor [Glycine max]	-3.78119	down
Glyma.16G132800.Wm82.a2.v1	PREDICTED: peroxidase 72-like [Glycine max]	-1.23434	down
Glyma.14G221400.Wm82.a2.v1	PREDICTED: peroxidase 64-like [Glycine max]	-1.52641	down
Glyma.09G284700.Wm82.a2.v1	PREDICTED: peroxidase 5-like [Glycine max]	1.27376	up
Glyma.10G022500.Wm82.a2.v1	PREDICTED: peroxidase 3-like [Glycine max]	-1.8457	down
Glyma.03G208200.Wm82.a2.v1	PREDICTED: peroxidase 3-like [Glycine max]	-3.30882	down
Glyma.19G205400.Wm82.a2.v1	PREDICTED: peroxidase 39-like [Glycine max]	-4.12417	down
Glyma.15G128800.Wm82.a2.v1	PREDICTED: peroxidase 15-like [Glycine max]	3.32029	up
Glyma.11G129300.Wm82.a2.v1	PREDICTED: beta-glucosidase 12-like, partial [Glycine max]	-1.70177	down
Starch and sucrose metabolism (ko00500)
Glyma.12G042400.Wm82.a2.v1	PREDICTED: glucose-1-phosphate adenylyltransferase large subunit 1-like [Glycine max]	1.48095	up
Glyma.05G179800.Wm82.a2.v1	PREDICTED: trehalose-phosphate phosphatase-like [Glycine max]	-1.61233	down
Glyma.11G039400.Wm82.a2.v1	PREDICTED: beta-amylase 3, chloroplastic-like isoform 1 [Glycine max]	-1.2587	down
Glyma.05G068000.Wm82.a2.v1	PREDICTED: beta-amylase 3, chloroplastic-like [Glycine max]	-1.27959	down
HAS-0 VS HAS-50
Phenylpropanoid biosynthesis (ko00940)
#ID	NR_annotation	log2FC	regulated
Glyma.09G281800.Wm82.a2.v1	PREDICTED: isoliquiritigenin 2&apos;-O-methyltransferase-like [Glycine max]	1.57757	up
Glyma.09G281900.Wm82.a2.v1	uncharacterized protein LOC100779492 [Glycine max]	1.25009	up
Glyma.11G074100.Wm82.a2.v1	PREDICTED: cytochrome P450 84A1-like [Glycine max]	1.67934	up
Glyma.09G022300.Wm82.a2.v1	peroxidase precursor [Glycine max]	1.41849	up
Glyma.14G221400.Wm82.a2.v1	PREDICTED: peroxidase 64-like [Glycine max]	-1.84232	down
Glyma.01G130500.Wm82.a2.v1	PREDICTED: cationic peroxidase 1-like isoform 1 [Glycine max]	1.42059	up
Glyma.15G129100.Wm82.a2.v1	uncharacterized protein LOC100804765 precursor [Glycine max]	1.50357	up
Glyma.03G038600.Wm82.a2.v1	PREDICTED: cationic peroxidase 1-like [Glycine max]	1.36577	up
Glyma.17G198700.Wm82.a2.v1	uncharacterized protein LOC100793327 precursor [Glycine max]	-3.16527	down
Glyma.13G138300.Wm82.a2.v1	PREDICTED: peroxidase 21-like [Glycine max]	3.35427	up
Glutathione metabolism (ko00480)
Glyma.13G135500.Wm82.a2.v1	In2-1 protein [Glycine max]	1.35579	up
Glyma.15G252000.Wm82.a2.v1	unknown [Glycine max]	1.91634	up
Glyma.06G193500.Wm82.a2.v1	glutathione S-transferase GST 12 [Glycine max]	2.16819	up
Glyma.15G251900.Wm82.a2.v1	glutathione S-transferase GST 16 [Glycine max]	1.93865	up
Glyma.08G175200.Wm82.a2.v1	glutathione S-transferase [Glycine max]	3.02588	up
Glyma.08G174900.Wm82.a2.v1	uncharacterized protein LOC100500477 [Glycine max]	2.39313	up
Glyma.15G252200.Wm82.a2.v1	glutathione S-transferase 3 [Glycine max]	1.93971	up
Glyma.11G198500.Wm82.a2.v1	uncharacterized protein LOC100527221 [Glycine max]	3.08097	up
Glyma.04G020200.Wm82.a2.v1	PREDICTED: ornithine decarboxylase [Glycine max]	-1.46859	down
Protein processing in endoplasmic reticulum (ko04141)
Glyma.10G176400.Wm82.a2.v1	uncharacterized protein LOC100500319 precursor [Glycine max]	2.60229	up
Glyma.14G063800.Wm82.a2.v1	PREDICTED: 18.2 kDa class I heat shock protein-like [Glycine max]	2.74014	up
Glyma.13G176200.Wm82.a2.v1	RecName: Full=17.5 kDa class I heat shock protein; AltName: Full=HSP 17.5-E	2.1092	up
Glyma.03G232000.Wm82.a2.v1	PREDICTED: probable protein disulfide-isomerase A6-like isoform 1 [Glycine max]	-1.76463	down
Glyma.13G077300.Wm82.a2.v1	PREDICTED: protein disulfide-isomerase-like [Glycine max]	-2.81602	down
Glyma.02G205600.Wm82.a2.v1	PREDICTED: heat shock 70 kDa protein-like [Glycine max]	4.00391	up
Glyma.17G072400.Wm82.a2.v1	PREDICTED: heat shock 70 kDa protein-like [Glycine max]	1.80919	up
Fatty acid biosynthesis (ko00061)
Glyma.20G060300.Wm82.a2.v1	PREDICTED: long chain acyl-CoA synthetase 8-like [Glycine max]	1.07348	up
Glyma.05G129600.Wm82.a2.v1	beta-ketoacyl-ACP synthetase I-2 [Glycine max]	-1.35395	down
Glyma.08G179900.Wm82.a2.v1	uncharacterized protein LOC100790839 [Glycine max]	-1.48561	down
LAS-50VSHAS-50
#ID	NR_annotation	log2FC	regulated
Plant-pathogen interaction (ko04626)
Glyma.06G187300.Wm82.a2.v1	PREDICTED: uncharacterized protein LOC100820237 [Glycine max]	-1.24473	down									--	--	--	K18875|0|gmx:100820237|senescence-associated carboxylesterase 101-like; K18875 enhanced disease susceptibility 1 protein (A)	Plant-pathogen interaction (ko04626)	--	--	Lipase (class 3)	--	R	General function prediction only	PREDICTED: uncharacterized protein LOC100820237 [Glycine max]	--
Glyma.18G086600.Wm82.a2.v1	PREDICTED: disease resistance protein RPM1-like [Glycine max]	3.71407	up									[S]	Function unknown	Molecular Function: binding (GO:0005488);; Biological Process: defense response (GO:0006952);; Cellular Component: membrane (GO:0016020);; Cellular Component: cell part (GO:0044464);; Biological Process: single-organism process (GO:0044699);;	K13457|0|gmx:100806606|disease resistance protein RPM1-like; K13457 disease resistance protein RPM1 (A)	Plant-pathogen interaction (ko04626)	[T]	Signal transduction mechanisms	NB-ARC domain;; Leucine Rich repeats (2 copies);; Leucine rich repeat;; AAA domain;; AAA domain	Disease resistance protein RPM1 GN=F17A9.20 OS=Arabidopsis thaliana (Mouse-ear cress) PE=1 SV=1	T	Signal transduction mechanisms	PREDICTED: disease resistance protein RPM1-like [Glycine max]	molecular function: binding (GO:0005488);; biological process: response to stimulus (GO:0050896);; cellular component: membrane (GO:0016020);; cellular component: cell part (GO:0044464);; biological process: single-organism process (GO:0044699)
Glyma.18G086900.Wm82.a2.v1	PREDICTED: disease resistance protein RPM1-like [Glycine max]	2.70003	up									[S]	Function unknown	Molecular Function: binding (GO:0005488);; Biological Process: defense response (GO:0006952);; Cellular Component: membrane (GO:0016020);; Cellular Component: cell part (GO:0044464);; Biological Process: single-organism process (GO:0044699);;	K13457|0|gmx:100806606|disease resistance protein RPM1-like; K13457 disease resistance protein RPM1 (A)	Plant-pathogen interaction (ko04626)	[T]	Signal transduction mechanisms	NB-ARC domain;; Leucine Rich repeats (2 copies);; Leucine rich repeat	Disease resistance protein RPM1 GN=F17A9.20 OS=Arabidopsis thaliana (Mouse-ear cress) PE=1 SV=1	T	Signal transduction mechanisms	PREDICTED: disease resistance protein RPM1-like [Glycine max]	molecular function: binding (GO:0005488);; biological process: response to stimulus (GO:0050896);; cellular component: membrane (GO:0016020);; cellular component: cell part (GO:0044464);; biological process: single-organism process (GO:0044699)
Glyma.18G086200.Wm82.a2.v1	PREDICTED: disease resistance protein RPM1-like [Glycine max]	3.49316	up									[S]	Function unknown	Molecular Function: binding (GO:0005488);; Biological Process: defense response (GO:0006952);; Cellular Component: membrane (GO:0016020);; Cellular Component: cell part (GO:0044464);;	K13457|0|gmx:100805006|disease resistance protein RPM1-like; K13457 disease resistance protein RPM1 (A)	Plant-pathogen interaction (ko04626)	[T]	Signal transduction mechanisms	NB-ARC domain;; Leucine Rich repeats (2 copies);; Leucine rich repeat;; AAA domain;; Leucine Rich Repeat	Disease resistance protein RPM1 GN=F17A9.20 OS=Arabidopsis thaliana (Mouse-ear cress) PE=1 SV=1	T	Signal transduction mechanisms	PREDICTED: disease resistance protein RPM1-like [Glycine max]	molecular function: binding (GO:0005488);; biological process: response to stimulus (GO:0050896);; cellular component: membrane (GO:0016020);; cellular component: cell part (GO:0044464)
Glyma.18G082100.Wm82.a2.v1	PREDICTED: disease resistance protein RPM1-like [Glycine max]	-2.17059	down									[S]	Function unknown	Molecular Function: binding (GO:0005488);; Biological Process: defense response (GO:0006952);; Cellular Component: membrane (GO:0016020);; Cellular Component: cell part (GO:0044464);; Biological Process: single-organism process (GO:0044699);;	K13457|0|gmx:100805006|disease resistance protein RPM1-like; K13457 disease resistance protein RPM1 (A)	Plant-pathogen interaction (ko04626)	[T]	Signal transduction mechanisms	NB-ARC domain;; Leucine Rich repeats (2 copies);; Leucine rich repeat;; AAA domain;; AAA domain	Disease resistance protein RPM1 GN=F17A9.20 OS=Arabidopsis thaliana (Mouse-ear cress) PE=1 SV=1	S	Function unknown	PREDICTED: disease resistance protein RPM1-like [Glycine max]	molecular function: binding (GO:0005488);; biological process: response to stimulus (GO:0050896);; cellular component: membrane (GO:0016020);; cellular component: cell part (GO:0044464);; biological process: single-organism process (GO:0044699)
Glyma.08G319300.Wm82.a2.v1	PREDICTED: disease resistance protein RPM1-like [Glycine max]	-1.24589	down									[S]	Function unknown	Molecular Function: binding (GO:0005488);; Biological Process: defense response (GO:0006952);; Cellular Component: membrane (GO:0016020);; Cellular Component: cell part (GO:0044464);; Biological Process: single-organism process (GO:0044699);;	K13457|0|gmx:100802130|disease resistance protein RPM1-like; K13457 disease resistance protein RPM1 (A)	Plant-pathogen interaction (ko04626)	[T]	Signal transduction mechanisms	NB-ARC domain;; Leucine Rich repeats (2 copies);; Leucine rich repeat;; Poxvirus A32 protein	Disease resistance protein RPM1 GN=F17A9.20 OS=Arabidopsis thaliana (Mouse-ear cress) PE=1 SV=1	T	Signal transduction mechanisms	PREDICTED: disease resistance protein RPM1-like [Glycine max]	molecular function: binding (GO:0005488);; biological process: response to stimulus (GO:0050896);; cellular component: membrane (GO:0016020);; cellular component: cell part (GO:0044464);; biological process: single-organism process (GO:0044699)
Glyma.08G259000.Wm82.a2.v1	PREDICTED: probable disease resistance protein RDL6/RF9-like [Glycine max]	1.23372	up									--	--	--	K13457|0|gmx:100801950|putative disease resistance RPP13-like protein 3-like; K13457 disease resistance protein RPM1 (A)	Plant-pathogen interaction (ko04626)	[T]	Signal transduction mechanisms	NB-ARC domain	Putative disease resistance RPP13-like protein 3 GN=RPP13L3 OS=Arabidopsis thaliana (Mouse-ear cress) PE=3 SV=1	T	Signal transduction mechanisms	PREDICTED: probable disease resistance protein RDL6/RF9-like [Glycine max]	--
Glyma.18G088300.Wm82.a2.v1	PREDICTED: disease resistance protein RPM1-like [Glycine max]	-2.85034	down									[S]	Function unknown	Molecular Function: binding (GO:0005488);; Biological Process: defense response (GO:0006952);; Cellular Component: membrane (GO:0016020);; Cellular Component: cell part (GO:0044464);; Biological Process: single-organism process (GO:0044699);;	K13457|0|gmx:100799057|disease resistance protein RPM1-like; K13457 disease resistance protein RPM1 (A)	Plant-pathogen interaction (ko04626)	[T]	Signal transduction mechanisms	NB-ARC domain;; Leucine Rich repeats (2 copies);; Leucine rich repeat;; AAA domain;; AAA domain	Disease resistance protein RPM1 GN=F17A9.20 OS=Arabidopsis thaliana (Mouse-ear cress) PE=1 SV=1	T	Signal transduction mechanisms	PREDICTED: disease resistance protein RPM1-like [Glycine max]	molecular function: binding (GO:0005488);; biological process: response to stimulus (GO:0050896);; cellular component: membrane (GO:0016020);; cellular component: cell part (GO:0044464);; biological process: single-organism process (GO:0044699)
Glyma.18G083200.Wm82.a2.v1	PREDICTED: disease resistance protein RPM1-like [Glycine max]	-4.56119	down									[S]	Function unknown	Molecular Function: binding (GO:0005488);; Biological Process: defense response (GO:0006952);; Cellular Component: membrane (GO:0016020);; Cellular Component: cell part (GO:0044464);;	K13457|0|gmx:100784168|disease resistance protein RPM1-like; K13457 disease resistance protein RPM1 (A)	Plant-pathogen interaction (ko04626)	[T]	Signal transduction mechanisms	NB-ARC domain;; Leucine Rich repeats (2 copies);; Leucine rich repeat;; AAA domain	Disease resistance protein RPM1 GN=F17A9.20 OS=Arabidopsis thaliana (Mouse-ear cress) PE=1 SV=1	T	Signal transduction mechanisms	PREDICTED: disease resistance protein RPM1-like [Glycine max]	molecular function: binding (GO:0005488);; biological process: response to stimulus (GO:0050896);; cellular component: membrane (GO:0016020);; cellular component: cell part (GO:0044464)
Glyma.18G086400.Wm82.a2.v1	disease resistance protein [Glycine max]	8.89768	up									[S]	Function unknown	Molecular Function: binding (GO:0005488);; Biological Process: defense response (GO:0006952);;	K13457|0|gmx:100305454|disease resistance protein; K13457 disease resistance protein RPM1 (A)	Plant-pathogen interaction (ko04626)	[T]	Signal transduction mechanisms	Leucine Rich repeats (2 copies);; NB-ARC domain;; Leucine rich repeat;; Leucine Rich Repeat	Disease resistance protein RPM1 GN=F17A9.20 OS=Arabidopsis thaliana (Mouse-ear cress) PE=1 SV=1	T	Signal transduction mechanisms	disease resistance protein [Glycine max]	molecular function: binding (GO:0005488);; biological process: response to stimulus (GO:0050896)
Glyma.18G083700.Wm82.a2.v1	disease resistance protein [Glycine max]	-5.87537	down									[S]	Function unknown	Molecular Function: binding (GO:0005488);; Biological Process: defense response (GO:0006952);; Cellular Component: membrane (GO:0016020);; Cellular Component: cell part (GO:0044464);; Biological Process: single-organism process (GO:0044699);;	K13457|0|gmx:100305454|disease resistance protein; K13457 disease resistance protein RPM1 (A)	Plant-pathogen interaction (ko04626)	[T]	Signal transduction mechanisms	NB-ARC domain;; Leucine Rich repeats (2 copies);; Leucine rich repeat;; Leucine Rich Repeat	Disease resistance protein RPM1 GN=F17A9.20 OS=Arabidopsis thaliana (Mouse-ear cress) PE=1 SV=1	T	Signal transduction mechanisms	disease resistance protein [Glycine max]	molecular function: binding (GO:0005488);; biological process: response to stimulus (GO:0050896);; cellular component: membrane (GO:0016020);; cellular component: cell part (GO:0044464);; biological process: single-organism process (GO:0044699)
Glyma.02G008500.Wm82.a2.v1	pto-interacting protein 1-like [Glycine max]	1.27189	up									[RTKL]	General function prediction only;; Signal transduction mechanisms;; Transcription;; Replication, recombination and repair	Biological Process: activation of MAPKK activity (GO:0000186);; Molecular Function: protein serine/threonine kinase activity (GO:0004674);; Molecular Function: MAP kinase kinase kinase activity (GO:0004709);; Molecular Function: ATP binding (GO:0005524);; Cellular Component: nucleus (GO:0005634);; Cellular Component: cytoplasm (GO:0005737);; Cellular Component: plasma membrane (GO:0005886);; Biol…	K13436|0|gmx:100808383|pto-interacting protein 1-like; K13436 pto-interacting protein 1 [EC:2.7.11.1] (A)	Plant-pathogen interaction (ko04626)	[T]	Signal transduction mechanisms	Protein tyrosine kinase;; Protein kinase domain	Pto-interacting protein 1 GN=PTI1 OS=Solanum lycopersicum (Tomato) PE=1 SV=2	T	Signal transduction mechanisms	pto-interacting protein 1-like [Glycine max]	biological process: biological regulation (GO:0065007);; molecular function: catalytic activity (GO:0003824);; biological process: metabolic process (GO:0008152);; biological process: cellular process (GO:0009987);; molecular function: molecular transducer activity (GO:0060089);; biological process: signaling (GO:0023052);; biological process: single-organism process (GO:0044699);; biological pro…
Glyma.20G249600.Wm82.a2.v1	PREDICTED: serine/threonine-protein kinase PBS1-like [Glycine max]	1.06315	up									[RTKL]	General function prediction only;; Signal transduction mechanisms;; Transcription;; Replication, recombination and repair	Biological Process: RNA splicing, via endonucleolytic cleavage and ligation (GO:0000394);; Biological Process: respiratory burst involved in defense response (GO:0002679);; Molecular Function: protein serine/threonine kinase activity (GO:0004674);; Molecular Function: non-membrane spanning protein tyrosine kinase activity (GO:0004715);; Molecular Function: protein binding (GO:0005515);; Molecular…	K13430|0|gmx:100777987|serine/threonine-protein kinase PBS1-like; K13430 serine/threonine-protein kinase PBS1 [EC:2.7.11.1] (A)	Plant-pathogen interaction (ko04626)	[T]	Signal transduction mechanisms	Protein kinase domain;; Protein tyrosine kinase	Serine/threonine-protein kinase PBS1 GN=PBS1 OS=Arabidopsis thaliana (Mouse-ear cress) PE=1 SV=1	T	Signal transduction mechanisms	PREDICTED: serine/threonine-protein kinase PBS1-like [Glycine max]	biological process: metabolic process (GO:0008152);; biological process: cellular process (GO:0009987);; biological process: immune system process (GO:0002376);; biological process: single-organism process (GO:0044699);; molecular function: catalytic activity (GO:0003824);; molecular function: binding (GO:0005488);; cellular component: cell (GO:0005623);; cellular component: organelle (GO:0043226…
Glyma.03G204100.Wm82.a2.v1	PREDICTED: calcium-dependent protein kinase 2-like [Glycine max]	1.41802	up									[RTKL]	General function prediction only;; Signal transduction mechanisms;; Transcription;; Replication, recombination and repair	Biological Process: MAPK cascade (GO:0000165);; Molecular Function: nucleotide binding (GO:0000166);; Molecular Function: protein serine/threonine kinase activity (GO:0004674);; Molecular Function: calmodulin-dependent protein kinase activity (GO:0004683);; Molecular Function: calcium ion binding (GO:0005509);; Molecular Function: ATP binding (GO:0005524);; Cellular Component: nucleus (GO:0005634…	K13412|0|gmx:100814475|calcium-dependent protein kinase 2-like; K13412 calcium-dependent protein kinase [EC:2.7.11.1] (A)	Plant-pathogen interaction (ko04626)	[T]	Signal transduction mechanisms	Protein kinase domain;; EF hand;; Protein tyrosine kinase;; EF-hand domain pair;; EF-hand domain pair;; EF-hand domain;; EF hand;; Cytoskeletal-regulatory complex EF hand;; Kinase-like;; Secreted protein acidic and rich in cysteine Ca binding region;; Lipopolysaccharide kinase (Kdo/WaaP) family	Calcium-dependent protein kinase 1 GN=MUK11.19 OS=Arabidopsis thaliana (Mouse-ear cress) PE=1 SV=1	DTZ	Cell cycle control, cell division, chromosome partitioning;; Signal transduction mechanisms;; Cytoskeleton	PREDICTED: calcium-dependent protein kinase 2-like [Glycine max]	biological process: metabolic process (GO:0008152);; biological process: cellular process (GO:0009987);; biological process: signaling (GO:0023052);; biological process: single-organism process (GO:0044699);; biological process: response to stimulus (GO:0050896);; biological process: biological regulation (GO:0065007);; molecular function: binding (GO:0005488);; molecular function: catalytic acti…
Glyma.10G087100.Wm82.a2.v1	PREDICTED: calcium-dependent protein kinase 20-like [Glycine max]	-6.05965	down									[RTKL]	General function prediction only;; Signal transduction mechanisms;; Transcription;; Replication, recombination and repair	Molecular Function: calmodulin-dependent protein kinase activity (GO:0004683);; Molecular Function: calcium ion binding (GO:0005509);; Molecular Function: ATP binding (GO:0005524);; Biological Process: protein phosphorylation (GO:0006468);; Biological Process: plant-type cell wall modification (GO:0009827);; Biological Process: pollen tube growth (GO:0009860);;	K13412|0|gmx:100813232|calcium-dependent protein kinase 20-like; K13412 calcium-dependent protein kinase [EC:2.7.11.1] (A)	Plant-pathogen interaction (ko04626)	[T]	Signal transduction mechanisms	Protein kinase domain;; EF hand;; Protein tyrosine kinase;; EF-hand domain pair;; EF-hand domain pair;; EF-hand domain;; EF hand;; Cytoskeletal-regulatory complex EF hand;; Lipopolysaccharide kinase (Kdo/WaaP) family	Calcium-dependent protein kinase 20 GN=CPK20 OS=Arabidopsis thaliana (Mouse-ear cress) PE=2 SV=1	T	Signal transduction mechanisms	PREDICTED: calcium-dependent protein kinase 20-like [Glycine max]	molecular function: catalytic activity (GO:0003824);; biological process: metabolic process (GO:0008152);; biological process: cellular process (GO:0009987);; molecular function: binding (GO:0005488);; biological process: cellular component organization or biogenesis (GO:0071840);; biological process: reproductive process (GO:0022414);; biological process: developmental process (GO:0032502);; bio…
Glyma.19G201400.Wm82.a2.v1	PREDICTED: calcium-dependent protein kinase 1-like [Glycine max]	3.09446	up									[RTKL]	General function prediction only;; Signal transduction mechanisms;; Transcription;; Replication, recombination and repair	Molecular Function: nucleotide binding (GO:0000166);; Molecular Function: protein serine/threonine kinase activity (GO:0004674);; Biological Process: phosphorylation (GO:0016310);; Molecular Function: ion binding (GO:0043167);; Cellular Component: intracellular membrane-bounded organelle (GO:0043231);; Cellular Component: cytoplasmic part (GO:0044444);;	K13412|0|gmx:100793377|calcium-dependent protein kinase 1-like; K13412 calcium-dependent protein kinase [EC:2.7.11.1] (A)	Plant-pathogen interaction (ko04626)	[T]	Signal transduction mechanisms	Protein kinase domain;; EF hand;; EF-hand domain pair;; Protein tyrosine kinase;; EF-hand domain pair;; EF-hand domain;; EF hand;; Kinase-like;; Secreted protein acidic and rich in cysteine Ca binding region;; Cytoskeletal-regulatory complex EF hand;; Phosphotransferase enzyme family	Calcium-dependent protein kinase 1 GN=MUK11.19 OS=Arabidopsis thaliana (Mouse-ear cress) PE=1 SV=1	DTZ	Cell cycle control, cell division, chromosome partitioning;; Signal transduction mechanisms;; Cytoskeleton	PREDICTED: calcium-dependent protein kinase 1-like [Glycine max]	molecular function: binding (GO:0005488);; molecular function: catalytic activity (GO:0003824);; biological process: metabolic process (GO:0008152);; biological process: cellular process (GO:0009987);; cellular component: cell (GO:0005623);; cellular component: organelle (GO:0043226);; cellular component: cell part (GO:0044464)
Glyma.09G131500.Wm82.a2.v1	PREDICTED: heat shock protein 83-like [Glycine max]	1.18247	up									[O]	Posttranslational modification, protein turnover, chaperones	Molecular Function: ATP binding (GO:0005524);; Cellular Component: cell wall (GO:0005618);; Cellular Component: cytosol (GO:0005829);; Cellular Component: plasma membrane (GO:0005886);; Biological Process: protein folding (GO:0006457);; Biological Process: response to heat (GO:0009408);; Biological Process: response to high light intensity (GO:0009644);; Biological Process: defense response to ba…	K04079|0|gmx:100811234|heat shock protein 83-like; K04079 molecular chaperone HtpG (A)	Protein processing in endoplasmic reticulum (ko04141);; Plant-pathogen interaction (ko04626)	[O]	Posttranslational modification, protein turnover, chaperones	Hsp90 protein;; Histidine kinase-, DNA gyrase B-, and HSP90-like ATPase;; Histidine kinase-, DNA gyrase B-, and HSP90-like ATPase	Heat shock protein 83 GN=HSP83A OS=Ipomoea nil (Japanese morning glory) PE=2 SV=1	O	Posttranslational modification, protein turnover, chaperones	PREDICTED: heat shock protein 83-like [Glycine max]	molecular function: binding (GO:0005488);; cellular component: cell (GO:0005623);; cellular component: cell part (GO:0044464);; cellular component: membrane (GO:0016020);; biological process: metabolic process (GO:0008152);; biological process: cellular process (GO:0009987);; biological process: response to stimulus (GO:0050896);; biological process: immune system process (GO:0002376);; biologica…
Glyma.16G218300.Wm82.a2.v1	PREDICTED: probable cyclic nucleotide-gated ion channel 20, chloroplastic-like [Glycine max]	-2.01883	down									--	--	Biological Process: transport (GO:0006810);; Cellular Component: membrane (GO:0016020);;	K05391|0|gmx:100782506|probable cyclic nucleotide-gated ion channel 20, chloroplastic-like; K05391 cyclic nucleotide gated channel, other eukaryote (A)	Plant-pathogen interaction (ko04626)	[PT]	Inorganic ion transport and metabolism;; Signal transduction mechanisms	--	Probable cyclic nucleotide-gated ion channel 20, chloroplastic (Precursor) GN=MKP6.28 OS=Arabidopsis thaliana (Mouse-ear cress) PE=2 SV=1	P	Inorganic ion transport and metabolism	PREDICTED: probable cyclic nucleotide-gated ion channel 20, chloroplastic-like [Glycine max]	biological process: localization (GO:0051179);; cellular component: membrane (GO:0016020)
Phenylpropanoid biosynthesis (ko00940)
Glyma.07G048700.Wm82.a2.v1	PREDICTED: LOW QUALITY PROTEIN: anthranilate N-methyltransferase-like [Glycine max]	-1.91568	down									[QR]	Secondary metabolites biosynthesis, transport and catabolism;; General function prediction only	--	K13066|2.46308e-175|gmx:100788873|caffeic acid 3-O-methyltransferase-like; K13066 caffeic acid 3-O-methyltransferase [EC:2.1.1.68] (A)	Phenylpropanoid biosynthesis (ko00940)	[R]	General function prediction only	O-methyltransferase;; Dimerisation domain	Anthranilate N-methyltransferase OS=Ruta graveolens (Common rue) PE=1 SV=1	R	General function prediction only	PREDICTED: LOW QUALITY PROTEIN: anthranilate N-methyltransferase-like [Glycine max]	--
Glyma.09G281800.Wm82.a2.v1	PREDICTED: isoliquiritigenin 2&apos;-O-methyltransferase-like [Glycine max]	3.12247	up									[QR]	Secondary metabolites biosynthesis, transport and catabolism;; General function prediction only	Cellular Component: nucleus (GO:0005634);; Cellular Component: cytosol (GO:0005829);; Cellular Component: plasma membrane (GO:0005886);; Biological Process: polyamine catabolic process (GO:0006598);; Cellular Component: plasmodesma (GO:0009506);; Biological Process: response to wounding (GO:0009611);; Biological Process: coumarin biosynthetic process (GO:0009805);; Biological Process: lignin bios…	K13066|0|pvu:PHAVU_003G006000g|hypothetical protein; K13066 caffeic acid 3-O-methyltransferase [EC:2.1.1.68] (A)	Phenylpropanoid biosynthesis (ko00940)	[R]	General function prediction only	O-methyltransferase;; Dimerisation domain	Isoliquiritigenin 2&apos;-O-methyltransferase OS=Medicago sativa (Alfalfa) PE=1 SV=1	R	General function prediction only	PREDICTED: isoliquiritigenin 2&apos;-O-methyltransferase-like [Glycine max]	cellular component: cell (GO:0005623);; cellular component: organelle (GO:0043226);; cellular component: cell part (GO:0044464);; cellular component: membrane (GO:0016020);; biological process: metabolic process (GO:0008152);; biological process: cellular process (GO:0009987);; cellular component: cell junction (GO:0030054);; biological process: response to stimulus (GO:0050896);; biological proc…
Glyma.09G189200.Wm82.a2.v1	PREDICTED: aldehyde dehydrogenase family 2 member C4-like [Glycine max]	-1.22181	down									[C]	Energy production and conversion	Molecular Function: retinal dehydrogenase activity (GO:0001758);; Molecular Function: 3-chloroallyl aldehyde dehydrogenase activity (GO:0004028);; Molecular Function: ATP binding (GO:0005524);; Cellular Component: cell wall (GO:0005618);; Cellular Component: mitochondrion (GO:0005739);; Cellular Component: peroxisome (GO:0005777);; Cellular Component: cytosol (GO:0005829);; Molecular Function: be…	K12355|0|gmx:100791918|aldehyde dehydrogenase family 2 member C4-like; K12355 coniferyl-aldehyde dehydrogenase [EC:1.2.1.68] (A)	Phenylpropanoid biosynthesis (ko00940)	[C]	Energy production and conversion	Aldehyde dehydrogenase family	Aldehyde dehydrogenase family 2 member C4 GN=MOB24.3 OS=Arabidopsis thaliana (Mouse-ear cress) PE=1 SV=2	C	Energy production and conversion	PREDICTED: aldehyde dehydrogenase family 2 member C4-like [Glycine max]	molecular function: catalytic activity (GO:0003824);; biological process: metabolic process (GO:0008152);; biological process: single-organism process (GO:0044699);; molecular function: binding (GO:0005488);; cellular component: cell (GO:0005623);; cellular component: cell part (GO:0044464);; cellular component: organelle (GO:0043226);; biological process: response to stimulus (GO:0050896);; biol…
Glyma.09G022300.Wm82.a2.v1	peroxidase precursor [Glycine max]	1.35066	up									--	--	Biological Process: defense response to nematode (GO:0002215);; Molecular Function: peroxidase activity (GO:0004601);; Cellular Component: vacuolar membrane (GO:0005774);; Cellular Component: Golgi apparatus (GO:0005794);; Cellular Component: cytosol (GO:0005829);; Biological Process: response to oxidative stress (GO:0006979);; Biological Process: response to light stimulus (GO:0009416);; Cellula…	K00430|0|gmx:548068|Ep; peroxidase (EC:1.11.1.7); K00430 peroxidase [EC:1.11.1.7] (A)	Phenylalanine metabolism (ko00360);; Phenylpropanoid biosynthesis (ko00940)	--	--	Peroxidase	Peroxidase 53 (Precursor) GN=MPH15.8 OS=Arabidopsis thaliana (Mouse-ear cress) PE=1 SV=1	G	Carbohydrate transport and metabolism	peroxidase precursor [Glycine max]	biological process: response to stimulus (GO:0050896);; biological process: multi-organism process (GO:0051704);; molecular function: catalytic activity (GO:0003824);; molecular function: antioxidant activity (GO:0016209);; biological process: metabolic process (GO:0008152);; biological process: single-organism process (GO:0044699);; cellular component: cell (GO:0005623);; cellular component: mem…
Glyma.03G038300.Wm82.a2.v1	PREDICTED: cationic peroxidase 1-like [Glycine max]	2.61837	up									[P]	Inorganic ion transport and metabolism	Molecular Function: peroxidase activity (GO:0004601);; Molecular Function: protein binding (GO:0005515);; Cellular Component: cell wall (GO:0005618);; Cellular Component: Golgi apparatus (GO:0005794);; Cellular Component: cytosol (GO:0005829);; Biological Process: response to oxidative stress (GO:0006979);; Biological Process: metabolic process (GO:0008152);; Biological Process: response to nemat…	K00430|0|gmx:102663236|cationic peroxidase 1-like; K00430 peroxidase [EC:1.11.1.7] (A)	Phenylalanine metabolism (ko00360);; Phenylpropanoid biosynthesis (ko00940)	--	--	Peroxidase	Cationic peroxidase 1 (Precursor) GN=PNC1 OS=Arachis hypogaea (Peanut) PE=1 SV=2	R	General function prediction only	PREDICTED: cationic peroxidase 1-like [Glycine max]	molecular function: catalytic activity (GO:0003824);; molecular function: antioxidant activity (GO:0016209);; biological process: metabolic process (GO:0008152);; biological process: single-organism process (GO:0044699);; molecular function: binding (GO:0005488);; cellular component: cell (GO:0005623);; cellular component: cell part (GO:0044464);; cellular component: organelle (GO:0043226);; biol…
Glyma.09G277800.Wm82.a2.v1	uncharacterized protein LOC100815671 precursor [Glycine max]	1.81038	up									--	--	Biological Process: defense response to nematode (GO:0002215);; Molecular Function: peroxidase activity (GO:0004601);; Molecular Function: protein binding (GO:0005515);; Cellular Component: cell wall (GO:0005618);; Cellular Component: vacuolar membrane (GO:0005774);; Cellular Component: Golgi apparatus (GO:0005794);; Cellular Component: cytosol (GO:0005829);; Biological Process: flower developmen…	K00430|0|gmx:100815671|cationic peroxidase 1-like; K00430 peroxidase [EC:1.11.1.7] (A)	Phenylalanine metabolism (ko00360);; Phenylpropanoid biosynthesis (ko00940)	--	--	Peroxidase	Cationic peroxidase 1 (Precursor) GN=PNC1 OS=Arachis hypogaea (Peanut) PE=1 SV=2	R	General function prediction only	uncharacterized protein LOC100815671 precursor [Glycine max]	biological process: response to stimulus (GO:0050896);; biological process: multi-organism process (GO:0051704);; molecular function: catalytic activity (GO:0003824);; molecular function: antioxidant activity (GO:0016209);; biological process: metabolic process (GO:0008152);; biological process: single-organism process (GO:0044699);; molecular function: binding (GO:0005488);; cellular component: …
Glyma.16G055900.Wm82.a2.v1	PREDICTED: peroxidase 55-like [Glycine max]	-1.35039	down									--	--	Molecular Function: peroxidase activity (GO:0004601);; Biological Process: response to oxidative stress (GO:0006979);; Molecular Function: heme binding (GO:0020037);; Molecular Function: metal ion binding (GO:0046872);; Biological Process: oxidation-reduction process (GO:0055114);;	K00430|0|gmx:100812082|peroxidase 55-like; K00430 peroxidase [EC:1.11.1.7] (A)	Phenylalanine metabolism (ko00360);; Phenylpropanoid biosynthesis (ko00940)	--	--	Peroxidase	Peroxidase 55 (Precursor) GN=MUA22.13 OS=Arabidopsis thaliana (Mouse-ear cress) PE=1 SV=1	G	Carbohydrate transport and metabolism	PREDICTED: peroxidase 55-like [Glycine max]	molecular function: catalytic activity (GO:0003824);; molecular function: antioxidant activity (GO:0016209);; biological process: metabolic process (GO:0008152);; biological process: single-organism process (GO:0044699);; biological process: response to stimulus (GO:0050896);; molecular function: binding (GO:0005488)
Glyma.04G220600.Wm82.a2.v1	PREDICTED: peroxidase 52-like isoform 1 [Glycine max]	-1.3873	down									--	--	Biological Process: defense response to nematode (GO:0002215);; Molecular Function: peroxidase activity (GO:0004601);; Molecular Function: protein binding (GO:0005515);; Cellular Component: cell wall (GO:0005618);; Cellular Component: Golgi apparatus (GO:0005794);; Cellular Component: cytosol (GO:0005829);; Biological Process: flower development (GO:0009908);; Cellular Component: cytoplasmic memb…	K00430|0|gmx:100803637|peroxidase 52-like; K00430 peroxidase [EC:1.11.1.7] (A)	Phenylalanine metabolism (ko00360);; Phenylpropanoid biosynthesis (ko00940)	--	--	Peroxidase	Peroxidase 52 (Precursor) GN=K18I23.14 OS=Arabidopsis thaliana (Mouse-ear cress) PE=2 SV=1	G	Carbohydrate transport and metabolism	PREDICTED: peroxidase 52-like isoform 1 [Glycine max]	biological process: response to stimulus (GO:0050896);; biological process: multi-organism process (GO:0051704);; molecular function: catalytic activity (GO:0003824);; molecular function: antioxidant activity (GO:0016209);; biological process: metabolic process (GO:0008152);; biological process: single-organism process (GO:0044699);; molecular function: binding (GO:0005488);; cellular component: …
Glyma.15G270900.Wm82.a2.v1	PREDICTED: LOW QUALITY PROTEIN: vicianin hydrolase-like [Glycine max]	-5.39553	down									[G]	Carbohydrate transport and metabolism	Molecular Function: glucan exo-1,3-beta-glucosidase activity (GO:0004338);; Molecular Function: beta-galactosidase activity (GO:0004565);; Cellular Component: extracellular region (GO:0005576);; Cellular Component: mitochondrion (GO:0005739);; Cellular Component: Golgi apparatus (GO:0005794);; Cellular Component: cytosol (GO:0005829);; Biological Process: calcium ion transport (GO:0006816);; Biol…	K01188|0|gmx:100783037|vicianin hydrolase-like; K01188 beta-glucosidase [EC:3.2.1.21] (A)	Cyanoamino acid metabolism (ko00460);; Starch and sucrose metabolism (ko00500);; Phenylpropanoid biosynthesis (ko00940)	[G]	Carbohydrate transport and metabolism	Glycosyl hydrolase family 1	Vicianin hydrolase (Precursor; Fragment) OS=Vicia sativa subsp. nigra (Common vetch) PE=1 SV=1	G	Carbohydrate transport and metabolism	PREDICTED: LOW QUALITY PROTEIN: vicianin hydrolase-like [Glycine max]	molecular function: catalytic activity (GO:0003824);; biological process: metabolic process (GO:0008152);; cellular component: extracellular region (GO:0005576);; cellular component: cell (GO:0005623);; cellular component: organelle (GO:0043226);; cellular component: cell part (GO:0044464);; biological process: single-organism process (GO:0044699);; biological process: localization (GO:0051179);;…
Glyma.11G129600.Wm82.a2.v1	PREDICTED: beta-glucosidase 24-like [Glycine max]	1.05897	up									[G]	Carbohydrate transport and metabolism	Molecular Function: glucan exo-1,3-beta-glucosidase activity (GO:0004338);; Molecular Function: beta-galactosidase activity (GO:0004565);; Cellular Component: extracellular region (GO:0005576);; Cellular Component: mitochondrion (GO:0005739);; Cellular Component: Golgi apparatus (GO:0005794);; Cellular Component: cytosol (GO:0005829);; Biological Process: calcium ion transport (GO:0006816);; Biol…	K01188|0|gmx:100776174|beta-glucosidase 12-like; K01188 beta-glucosidase [EC:3.2.1.21] (A)	Cyanoamino acid metabolism (ko00460);; Starch and sucrose metabolism (ko00500);; Phenylpropanoid biosynthesis (ko00940)	[G]	Carbohydrate transport and metabolism	Glycosyl hydrolase family 1	Beta-glucosidase 12 (Precursor) OS=Oryza sativa subsp. japonica (Rice) PE=2 SV=2	G	Carbohydrate transport and metabolism	PREDICTED: beta-glucosidase 24-like [Glycine max]	molecular function: catalytic activity (GO:0003824);; biological process: metabolic process (GO:0008152);; cellular component: extracellular region (GO:0005576);; cellular component: cell (GO:0005623);; cellular component: organelle (GO:0043226);; cellular component: cell part (GO:0044464);; biological process: single-organism process (GO:0044699);; biological process: localization (GO:0051179);;…
Glyma.02G052700.Wm82.a2.v1	PREDICTED: peroxidase 72-like [Glycine max]	1.0846	up									--	--	Biological Process: defense response to nematode (GO:0002215);; Molecular Function: peroxidase activity (GO:0004601);; Cellular Component: extracellular region (GO:0005576);; Cellular Component: vacuolar membrane (GO:0005774);; Cellular Component: Golgi apparatus (GO:0005794);; Cellular Component: cytosol (GO:0005829);; Biological Process: response to oxidative stress (GO:0006979);; Biological Pr…	K00430|0|gmx:100777733|peroxidase 72-like; K00430 peroxidase [EC:1.11.1.7] (A)	Phenylalanine metabolism (ko00360);; Phenylpropanoid biosynthesis (ko00940)	--	--	Peroxidase	Peroxidase 72 (Precursor) OS=Arabidopsis thaliana (Mouse-ear cress) PE=1 SV=1	G	Carbohydrate transport and metabolism	PREDICTED: peroxidase 72-like [Glycine max]	biological process: response to stimulus (GO:0050896);; biological process: multi-organism process (GO:0051704);; molecular function: catalytic activity (GO:0003824);; molecular function: antioxidant activity (GO:0016209);; biological process: metabolic process (GO:0008152);; biological process: single-organism process (GO:0044699);; cellular component: extracellular region (GO:0005576);; cellula…
Glutathione metabolism (ko00480)
Glyma.13G135500.Wm82.a2.v1	In2-1 protein [Glycine max]	1.06609	up									[O]	Posttranslational modification, protein turnover, chaperones	Molecular Function: catalytic activity (GO:0003824);; Molecular Function: binding (GO:0005488);; Cellular Component: cytosol (GO:0005829);; Biological Process: toxin catabolic process (GO:0009407);; Cellular Component: chloroplast stroma (GO:0009570);; Biological Process: response to cyclopentenone (GO:0010583);; Biological Process: protein glutathionylation (GO:0010731);; Molecular Function: tra…	K00799|7.35902e-160|gmx:547597|In2-1 protein; K00799 glutathione S-transferase [EC:2.5.1.18] (A)	Glutathione metabolism (ko00480)	[O]	Posttranslational modification, protein turnover, chaperones	Glutathione S-transferase, N-terminal domain;; Glutathione S-transferase, N-terminal domain;; Glutathione S-transferase, C-terminal domain;; Glutathione S-transferase, C-terminal domain	Glutathione S-transferase L3 GN=GSTL3 OS=Arabidopsis thaliana (Mouse-ear cress) PE=2 SV=1	O	Posttranslational modification, protein turnover, chaperones	In2-1 protein [Glycine max]	molecular function: catalytic activity (GO:0003824);; molecular function: binding (GO:0005488);; cellular component: cell (GO:0005623);; cellular component: cell part (GO:0044464);; biological process: metabolic process (GO:0008152);; biological process: cellular process (GO:0009987);; biological process: single-organism process (GO:0044699);; cellular component: organelle (GO:0043226);; cellular…
Glyma.15G252000.Wm82.a2.v1	unknown [Glycine max]	4.35941	up									[O]	Posttranslational modification, protein turnover, chaperones	Biological Process: maltose metabolic process (GO:0000023);; Molecular Function: glutathione transferase activity (GO:0004364);; Molecular Function: lactoylglutathione lyase activity (GO:0004462);; Molecular Function: peroxidase activity (GO:0004601);; Cellular Component: nucleus (GO:0005634);; Cellular Component: vacuolar membrane (GO:0005774);; Cellular Component: Golgi apparatus (GO:0005794);;…	K00799|7.22235e-108|pvu:PHAVU_005G053900g|hypothetical protein; K00799 glutathione S-transferase [EC:2.5.1.18] (A)	Glutathione metabolism (ko00480)	[O]	Posttranslational modification, protein turnover, chaperones	Glutathione S-transferase, C-terminal domain;; Glutathione S-transferase, C-terminal domain;; Glutathione S-transferase, N-terminal domain;; Glutathione S-transferase, N-terminal domain	Glutathione S-transferase 3 GN=GST3 OS=Glycine max (Soybean) PE=1 SV=1	O	Posttranslational modification, protein turnover, chaperones	unknown [Glycine max]	biological process: metabolic process (GO:0008152);; biological process: cellular process (GO:0009987);; biological process: single-organism process (GO:0044699);; molecular function: catalytic activity (GO:0003824);; molecular function: antioxidant activity (GO:0016209);; cellular component: cell (GO:0005623);; cellular component: organelle (GO:0043226);; cellular component: cell part (GO:004446…
Glyma.02G024800.Wm82.a2.v1	PREDICTED: probable glutathione S-transferase GSTU6-like [Glycine max]	Infinity	up									[O]	Posttranslational modification, protein turnover, chaperones	Molecular Function: glutathione transferase activity (GO:0004364);; Cellular Component: cytosol (GO:0005829);; Biological Process: pentose-phosphate shunt (GO:0006098);; Biological Process: fatty acid beta-oxidation (GO:0006635);; Biological Process: glutathione metabolic process (GO:0006749);; Biological Process: amino acid transport (GO:0006865);; Biological Process: response to stress (GO:0006…	K00799|6.93546e-155|gmx:100805908|glutathione S-transferase U17-like; K00799 glutathione S-transferase [EC:2.5.1.18] (A)	Glutathione metabolism (ko00480)	[O]	Posttranslational modification, protein turnover, chaperones	Glutathione S-transferase, N-terminal domain;; Glutathione S-transferase, N-terminal domain;; Glutathione S-transferase, N-terminal domain;; Glutathione S-transferase, C-terminal domain;; Glutathione S-transferase, C-terminal domain;; Glutathione S-transferase, C-terminal domain	Glutathione S-transferase U17 GN=At1g10370 OS=Arabidopsis thaliana (Mouse-ear cress) PE=2 SV=1	O	Posttranslational modification, protein turnover, chaperones	PREDICTED: probable glutathione S-transferase GSTU6-like [Glycine max]	molecular function: catalytic activity (GO:0003824);; biological process: metabolic process (GO:0008152);; cellular component: cell (GO:0005623);; cellular component: cell part (GO:0044464);; biological process: cellular process (GO:0009987);; biological process: single-organism process (GO:0044699);; biological process: localization (GO:0051179);; biological process: response to stimulus (GO:005…
Glyma.08G175200.Wm82.a2.v1	glutathione S-transferase [Glycine max]	1.80499	up									[O]	Posttranslational modification, protein turnover, chaperones	Biological Process: maltose metabolic process (GO:0000023);; Molecular Function: glutathione transferase activity (GO:0004364);; Molecular Function: lactoylglutathione lyase activity (GO:0004462);; Cellular Component: nucleus (GO:0005634);; Cellular Component: vacuolar membrane (GO:0005774);; Cellular Component: Golgi apparatus (GO:0005794);; Cellular Component: cytosol (GO:0005829);; Cellular Co…	K00799|4.91149e-142|gmx:547580|GST; glutathione S-transferase (EC:2.5.1.18); K00799 glutathione S-transferase [EC:2.5.1.18] (A)	Glutathione metabolism (ko00480)	[O]	Posttranslational modification, protein turnover, chaperones	Glutathione S-transferase, N-terminal domain;; Glutathione S-transferase, C-terminal domain;; Glutathione S-transferase, N-terminal domain;; Glutathione S-transferase, C-terminal domain;; Glutathione S-transferase, N-terminal domain;; Glutathione S-transferase, C-terminal domain	Probable glutathione S-transferase OS=Nicotiana tabacum (Common tobacco) PE=2 SV=1	O	Posttranslational modification, protein turnover, chaperones	glutathione S-transferase [Glycine max]	biological process: metabolic process (GO:0008152);; biological process: cellular process (GO:0009987);; biological process: single-organism process (GO:0044699);; molecular function: catalytic activity (GO:0003824);; cellular component: cell (GO:0005623);; cellular component: organelle (GO:0043226);; cellular component: cell part (GO:0044464);; cellular component: membrane (GO:0016020);; cellula…
Glyma.08G174900.Wm82.a2.v1	uncharacterized protein LOC100500477 [Glycine max]	2.5469	up									[O]	Posttranslational modification, protein turnover, chaperones	Biological Process: maltose metabolic process (GO:0000023);; Molecular Function: glutathione transferase activity (GO:0004364);; Cellular Component: nucleus (GO:0005634);; Cellular Component: vacuolar membrane (GO:0005774);; Cellular Component: Golgi apparatus (GO:0005794);; Cellular Component: cytosol (GO:0005829);; Cellular Component: plasma membrane (GO:0005886);; Biological Process: gluconeog…	K00799|4.25145e-139|gmx:100500477|uncharacterized LOC100500477; K00799 glutathione S-transferase [EC:2.5.1.18] (A)	Glutathione metabolism (ko00480)	[O]	Posttranslational modification, protein turnover, chaperones	Glutathione S-transferase, C-terminal domain;; Glutathione S-transferase, N-terminal domain;; Glutathione S-transferase, N-terminal domain;; Glutathione S-transferase, C-terminal domain;; Glutathione S-transferase, N-terminal domain	Glutathione S-transferase 3 GN=GST3 OS=Glycine max (Soybean) PE=1 SV=1	O	Posttranslational modification, protein turnover, chaperones	uncharacterized protein LOC100500477 [Glycine max]	biological process: metabolic process (GO:0008152);; biological process: cellular process (GO:0009987);; biological process: single-organism process (GO:0044699);; molecular function: catalytic activity (GO:0003824);; cellular component: cell (GO:0005623);; cellular component: organelle (GO:0043226);; cellular component: cell part (GO:0044464);; cellular component: membrane (GO:0016020);; cellula…
Glyma.20G101100.Wm82.a2.v1	PREDICTED: probable glutathione S-transferase [Glycine max]	1.04155	up									[O]	Posttranslational modification, protein turnover, chaperones	Molecular Function: glutathione transferase activity (GO:0004364);; Cellular Component: nucleus (GO:0005634);; Cellular Component: cytosol (GO:0005829);; Cellular Component: plasma membrane (GO:0005886);; Biological Process: fatty acid beta-oxidation (GO:0006635);; Biological Process: glutathione metabolic process (GO:0006749);; Biological Process: amino acid transport (GO:0006865);; Biological P…	K00799|3.98228e-162|gmx:547586|glutathione S-transferase GST 18; K00799 glutathione S-transferase [EC:2.5.1.18] (A)	Glutathione metabolism (ko00480)	[O]	Posttranslational modification, protein turnover, chaperones	Glutathione S-transferase, N-terminal domain;; Glutathione S-transferase, N-terminal domain;; Glutathione S-transferase, N-terminal domain;; Glutathione S-transferase, C-terminal domain;; Glutathione S-transferase, C-terminal domain	Probable glutathione S-transferase OS=Nicotiana tabacum (Common tobacco) PE=2 SV=1	O	Posttranslational modification, protein turnover, chaperones	PREDICTED: probable glutathione S-transferase [Glycine max]	molecular function: catalytic activity (GO:0003824);; biological process: metabolic process (GO:0008152);; cellular component: cell (GO:0005623);; cellular component: organelle (GO:0043226);; cellular component: cell part (GO:0044464);; cellular component: membrane (GO:0016020);; biological process: cellular process (GO:0009987);; biological process: single-organism process (GO:0044699);; biologi…
Glyma.02G024600.Wm82.a2.v1	PREDICTED: probable glutathione S-transferase GSTU6-like [Glycine max]	-5.22986	down									[O]	Posttranslational modification, protein turnover, chaperones	Molecular Function: glutathione transferase activity (GO:0004364);; Cellular Component: cytosol (GO:0005829);; Cellular Component: plasma membrane (GO:0005886);; Biological Process: pentose-phosphate shunt (GO:0006098);; Biological Process: fatty acid beta-oxidation (GO:0006635);; Biological Process: glutathione metabolic process (GO:0006749);; Biological Process: response to oxidative stress (GO…	K00799|1.8802e-151|gmx:100808374|glutathione S-transferase U18-like; K00799 glutathione S-transferase [EC:2.5.1.18] (A)	Glutathione metabolism (ko00480)	[O]	Posttranslational modification, protein turnover, chaperones	Glutathione S-transferase, N-terminal domain;; Glutathione S-transferase, N-terminal domain;; Glutathione S-transferase, N-terminal domain;; Glutathione S-transferase, C-terminal domain	Glutathione S-transferase U18 GN=F14N23.24 OS=Arabidopsis thaliana (Mouse-ear cress) PE=2 SV=1	O	Posttranslational modification, protein turnover, chaperones	PREDICTED: probable glutathione S-transferase GSTU6-like [Glycine max]	molecular function: catalytic activity (GO:0003824);; biological process: metabolic process (GO:0008152);; cellular component: cell (GO:0005623);; cellular component: cell part (GO:0044464);; cellular component: membrane (GO:0016020);; biological process: cellular process (GO:0009987);; biological process: single-organism process (GO:0044699);; biological process: response to stimulus (GO:0050896…
Glyma.07G139800.Wm82.a2.v1	PREDICTED: probable glutathione S-transferase-like [Glycine max]	2.11041	up									[O]	Posttranslational modification, protein turnover, chaperones	Molecular Function: glutathione transferase activity (GO:0004364);; Cellular Component: vacuolar membrane (GO:0005774);; Cellular Component: Golgi apparatus (GO:0005794);; Cellular Component: cytosol (GO:0005829);; Cellular Component: plasma membrane (GO:0005886);; Biological Process: gluconeogenesis (GO:0006094);; Biological Process: glycolytic process (GO:0006096);; Biological Process: fatty ac…	K00799|1.79963e-161|gmx:100807613|probable glutathione S-transferase-like; K00799 glutathione S-transferase [EC:2.5.1.18] (A)	Glutathione metabolism (ko00480)	[O]	Posttranslational modification, protein turnover, chaperones	Glutathione S-transferase, C-terminal domain;; Glutathione S-transferase, N-terminal domain;; Glutathione S-transferase, N-terminal domain;; Glutathione S-transferase, N-terminal domain;; Glutathione S-transferase, C-terminal domain	Probable glutathione S-transferase GN=HSP26-A OS=Glycine max (Soybean) PE=2 SV=1	O	Posttranslational modification, protein turnover, chaperones	PREDICTED: probable glutathione S-transferase-like [Glycine max]	molecular function: catalytic activity (GO:0003824);; biological process: metabolic process (GO:0008152);; cellular component: cell (GO:0005623);; cellular component: membrane (GO:0016020);; cellular component: organelle (GO:0043226);; cellular component: organelle part (GO:0044422);; cellular component: cell part (GO:0044464);; biological process: single-organism process (GO:0044699);; biologica…
Glyma.07G140000.Wm82.a2.v1	glutathione S-transferase GST 7 [Glycine max]	2.23768	up									[O]	Posttranslational modification, protein turnover, chaperones	Molecular Function: glutathione transferase activity (GO:0004364);; Cellular Component: vacuolar membrane (GO:0005774);; Cellular Component: Golgi apparatus (GO:0005794);; Cellular Component: cytosol (GO:0005829);; Cellular Component: plasma membrane (GO:0005886);; Biological Process: gluconeogenesis (GO:0006094);; Biological Process: glycolytic process (GO:0006096);; Biological Process: fatty ac…	K00799|1.64905e-159|gmx:547578|glutathione S-transferase GST 7; K00799 glutathione S-transferase [EC:2.5.1.18] (A)	Glutathione metabolism (ko00480)	[O]	Posttranslational modification, protein turnover, chaperones	Glutathione S-transferase, C-terminal domain;; Glutathione S-transferase, N-terminal domain;; Glutathione S-transferase, N-terminal domain;; Glutathione S-transferase, N-terminal domain;; Glutathione S-transferase, C-terminal domain	Probable glutathione S-transferase GN=HSP26-A OS=Glycine max (Soybean) PE=2 SV=1	O	Posttranslational modification, protein turnover, chaperones	glutathione S-transferase GST 7 [Glycine max]	molecular function: catalytic activity (GO:0003824);; biological process: metabolic process (GO:0008152);; cellular component: cell (GO:0005623);; cellular component: membrane (GO:0016020);; cellular component: organelle (GO:0043226);; cellular component: organelle part (GO:0044422);; cellular component: cell part (GO:0044464);; biological process: single-organism process (GO:0044699);; biologica…
Glyma.07G013800.Wm82.a2.v1	PREDICTED: LOW QUALITY PROTEIN: glucose-6-phosphate 1-dehydrogenase, chloroplastic-like [Glycine max]	-1.87557	down									--	--	--	K00036|0|gmx:100780018|glucose-6-phosphate 1-dehydrogenase, chloroplastic-like; K00036 glucose-6-phosphate 1-dehydrogenase [EC:1.1.1.49] (A)	Pentose phosphate pathway (ko00030);; Glutathione metabolism (ko00480);; Carbon metabolism (ko01200)	[G]	Carbohydrate transport and metabolism	Glucose-6-phosphate dehydrogenase, C-terminal domain;; Glucose-6-phosphate dehydrogenase, NAD binding domain	Glucose-6-phosphate 1-dehydrogenase, chloroplastic (Precursor) OS=Solanum tuberosum (Potato) PE=1 SV=1	G	Carbohydrate transport and metabolism	PREDICTED: LOW QUALITY PROTEIN: glucose-6-phosphate 1-dehydrogenase, chloroplastic-like [Glycine max]	--
Glycine_max_newGene_551	hypothetical protein PHAVU_002G267900g [Phaseolus vulgaris]	4.37678	up									[F]	Nucleotide transport and metabolism	Biological Process: nucleobase-containing compound metabolic process (GO:0006139);; Molecular Function: oxidoreductase activity (GO:0016491);; Biological Process: cellular biosynthetic process (GO:0044249);; Biological Process: single-organism metabolic process (GO:0044710);; Biological Process: organic substance biosynthetic process (GO:1901576);;	K10807|0|pvu:PHAVU_002G267900g|hypothetical protein; K10807 ribonucleoside-diphosphate reductase subunit M1 [EC:1.17.4.1] (A)	Purine metabolism (ko00230);; Pyrimidine metabolism (ko00240);; Glutathione metabolism (ko00480)	[F]	Nucleotide transport and metabolism	Ribonucleotide reductase, barrel domain;; Ribonucleotide reductase, all-alpha domain;; Ribonucleotide reductase, barrel domain	Ribonucleoside-diphosphate reductase large subunit {ECO:0000303|PubMed:10542051} OS=Arabidopsis thaliana (Mouse-ear cress) PE=1 SV=1	F	Nucleotide transport and metabolism	hypothetical protein PHAVU_002G267900g [Phaseolus vulgaris]	biological process: metabolic process (GO:0008152);; biological process: cellular process (GO:0009987);; molecular function: catalytic activity (GO:0003824);; biological process: single-organism process (GO:0044699)
Protein processing in endoplasmic reticulum (ko04141)
Glyma.09G131500.Wm82.a2.v1	PREDICTED: heat shock protein 83-like [Glycine max]	1.18247	up									[O]	Posttranslational modification, protein turnover, chaperones	Molecular Function: ATP binding (GO:0005524);; Cellular Component: cell wall (GO:0005618);; Cellular Component: cytosol (GO:0005829);; Cellular Component: plasma membrane (GO:0005886);; Biological Process: protein folding (GO:0006457);; Biological Process: response to heat (GO:0009408);; Biological Process: response to high light intensity (GO:0009644);; Biological Process: defense response to ba…	K04079|0|gmx:100811234|heat shock protein 83-like; K04079 molecular chaperone HtpG (A)	Protein processing in endoplasmic reticulum (ko04141);; Plant-pathogen interaction (ko04626)	[O]	Posttranslational modification, protein turnover, chaperones	Hsp90 protein;; Histidine kinase-, DNA gyrase B-, and HSP90-like ATPase;; Histidine kinase-, DNA gyrase B-, and HSP90-like ATPase	Heat shock protein 83 GN=HSP83A OS=Ipomoea nil (Japanese morning glory) PE=2 SV=1	O	Posttranslational modification, protein turnover, chaperones	PREDICTED: heat shock protein 83-like [Glycine max]	molecular function: binding (GO:0005488);; cellular component: cell (GO:0005623);; cellular component: cell part (GO:0044464);; cellular component: membrane (GO:0016020);; biological process: metabolic process (GO:0008152);; biological process: cellular process (GO:0009987);; biological process: response to stimulus (GO:0050896);; biological process: immune system process (GO:0002376);; biologica…
Glyma.13G176500.Wm82.a2.v1	PREDICTED: 18.5 kDa class I heat shock protein-like [Glycine max]	2.55853	up									[O]	Posttranslational modification, protein turnover, chaperones	Cellular Component: cytoplasm (GO:0005737);; Biological Process: protein folding (GO:0006457);; Biological Process: response to stress (GO:0006950);; Biological Process: response to high light intensity (GO:0009644);; Biological Process: heat acclimation (GO:0010286);; Biological Process: response to endoplasmic reticulum stress (GO:0034976);; Biological Process: response to hydrogen peroxide (GO…	K13993|1.65089e-92|gmx:100499727|HSP18.5-C; 18.5 kDa class I heat shock protein; K13993 HSP20 family protein (A)	Protein processing in endoplasmic reticulum (ko04141)	[O]	Posttranslational modification, protein turnover, chaperones	Hsp20/alpha crystallin family	18.5 kDa class I heat shock protein GN=HSP18.5-C OS=Glycine max (Soybean) PE=3 SV=1	O	Posttranslational modification, protein turnover, chaperones	PREDICTED: 18.5 kDa class I heat shock protein-like [Glycine max]	cellular component: cell (GO:0005623);; cellular component: cell part (GO:0044464);; biological process: metabolic process (GO:0008152);; biological process: cellular process (GO:0009987);; biological process: response to stimulus (GO:0050896)
Glyma.13G176200.Wm82.a2.v1	RecName: Full=17.5 kDa class I heat shock protein; AltName: Full=HSP 17.5-E	2.6016	up									[O]	Posttranslational modification, protein turnover, chaperones	Cellular Component: cytoplasm (GO:0005737);; Biological Process: protein folding (GO:0006457);; Biological Process: response to stress (GO:0006950);; Biological Process: response to high light intensity (GO:0009644);; Biological Process: response to salt stress (GO:0009651);; Biological Process: heat acclimation (GO:0010286);; Biological Process: response to endoplasmic reticulum stress (GO:00349…	K13993|1.18885e-93|gmx:100305750|uncharacterized LOC100305750; K13993 HSP20 family protein (A)	Protein processing in endoplasmic reticulum (ko04141)	[O]	Posttranslational modification, protein turnover, chaperones	Hsp20/alpha crystallin family	17.5 kDa class I heat shock protein GN=HSP17.5-E OS=Glycine max (Soybean) PE=3 SV=1	O	Posttranslational modification, protein turnover, chaperones	RecName: Full=17.5 kDa class I heat shock protein; AltName: Full=HSP 17.5-E	cellular component: cell (GO:0005623);; cellular component: cell part (GO:0044464);; biological process: metabolic process (GO:0008152);; biological process: cellular process (GO:0009987);; biological process: response to stimulus (GO:0050896);; biological process: cellular component organization or biogenesis (GO:0071840)
Glyma.06G317800.Wm82.a2.v1	PREDICTED: derlin-1-like [Glycine max]	1.38168	up									[S]	Function unknown	Molecular Function: structural constituent of cytoskeleton (GO:0005200);; Molecular Function: protein binding (GO:0005515);; Cellular Component: nucleus (GO:0005634);; Cellular Component: endoplasmic reticulum (GO:0005783);; Cellular Component: cytosol (GO:0005829);; Biological Process: gluconeogenesis (GO:0006094);; Biological Process: protein folding (GO:0006457);; Biological Process: calcium i…	K13989|0|gmx:100780491|derlin-1-like; K13989 Derlin-2/3 (A)	Protein processing in endoplasmic reticulum (ko04141)	[S]	Function unknown	Der1-like family	Derlin-1 GN=DER1 OS=Arabidopsis thaliana (Mouse-ear cress) PE=2 SV=1	S	Function unknown	PREDICTED: derlin-1-like [Glycine max]	molecular function: structural molecule activity (GO:0005198);; molecular function: binding (GO:0005488);; cellular component: cell (GO:0005623);; cellular component: organelle (GO:0043226);; cellular component: cell part (GO:0044464);; biological process: metabolic process (GO:0008152);; biological process: single-organism process (GO:0044699);; biological process: cellular process (GO:0009987);…
Glyma.05G168600.Wm82.a2.v1	PREDICTED: UDP-glucose:glycoprotein glucosyltransferase-like [Glycine max]	-2.87586	down									--	--	Molecular Function: UDP-glucose:glycoprotein glucosyltransferase activity (GO:0003980);; Cellular Component: endoplasmic reticulum (GO:0005783);; Biological Process: protein glycosylation (GO:0006486);; Cellular Component: chloroplast (GO:0009507);; Biological Process: plant-type hypersensitive response (GO:0009626);; Biological Process: systemic acquired resistance (GO:0009627);; Biological Proc…	K11718|0|gmx:100781347|UDP-glucose:glycoprotein glucosyltransferase-like; K11718 UDP-glucose:glycoprotein glucosyltransferase [EC:2.4.1.-] (A)	Protein processing in endoplasmic reticulum (ko04141)	[G]	Carbohydrate transport and metabolism	UDP-glucose:Glycoprotein Glucosyltransferase	UDP-glucose:glycoprotein glucosyltransferase (Precursor) GN=F3I17.13 OS=Arabidopsis thaliana (Mouse-ear cress) PE=1 SV=1	G	Carbohydrate transport and metabolism	PREDICTED: UDP-glucose:glycoprotein glucosyltransferase-like [Glycine max]	molecular function: catalytic activity (GO:0003824);; biological process: metabolic process (GO:0008152);; cellular component: cell (GO:0005623);; cellular component: organelle (GO:0043226);; cellular component: cell part (GO:0044464);; biological process: cellular process (GO:0009987);; biological process: single-organism process (GO:0044699);; biological process: immune system process (GO:00023…
Glyma.04G248000.Wm82.a2.v1	PREDICTED: LOW QUALITY PROTEIN: protein disulfide-isomerase-like [Glycine max]	4.08617	up									[OC]	Posttranslational modification, protein turnover, chaperones;; Energy production and conversion	Cellular Component: lytic vacuole within protein storage vacuole (GO:0000327);; Molecular Function: protein binding (GO:0005515);; Cellular Component: vacuolar membrane (GO:0005774);; Cellular Component: endoplasmic reticulum lumen (GO:0005788);; Cellular Component: Golgi apparatus (GO:0005794);; Cellular Component: plasma membrane (GO:0005886);; Biological Process: response to heat (GO:0009408);…	K09580|1.1105e-103|pvu:PHAVU_009G126700g|hypothetical protein; K09580 protein disulfide-isomerase A1 [EC:5.3.4.1] (A)	Protein processing in endoplasmic reticulum (ko04141)	[O]	Posttranslational modification, protein turnover, chaperones	Thioredoxin-like domain;; Thioredoxin	Protein disulfide-isomerase (Precursor) GN=PDI OS=Medicago sativa (Alfalfa) PE=1 SV=1	O	Posttranslational modification, protein turnover, chaperones	PREDICTED: LOW QUALITY PROTEIN: protein disulfide-isomerase-like [Glycine max]	cellular component: cell (GO:0005623);; cellular component: organelle (GO:0043226);; cellular component: organelle part (GO:0044422);; cellular component: cell part (GO:0044464);; molecular function: binding (GO:0005488);; cellular component: membrane (GO:0016020);; cellular component: membrane-enclosed lumen (GO:0031974);; biological process: response to stimulus (GO:0050896);; biological proces…
Glyma.13G357700.Wm82.a2.v1	protein disulfide isomerase like protein precursor [Glycine max]	-1.67889	down									[OC]	Posttranslational modification, protein turnover, chaperones;; Energy production and conversion	Biological Process: nuclear division (GO:0000280);; Molecular Function: protein disulfide isomerase activity (GO:0003756);; Cellular Component: mitochondrion (GO:0005739);; Cellular Component: vacuolar membrane (GO:0005774);; Cellular Component: endoplasmic reticulum (GO:0005783);; Cellular Component: Golgi apparatus (GO:0005794);; Biological Process: response to oxidative stress (GO:0006979);; B…	K09580|0|gmx:100305460|protein disulfide isomerase like protein; K09580 protein disulfide-isomerase A1 [EC:5.3.4.1] (A)	Protein processing in endoplasmic reticulum (ko04141)	[O]	Posttranslational modification, protein turnover, chaperones	Thioredoxin;; Thioredoxin-like domain;; Thioredoxin-like domain	Protein disulfide isomerase-like 1-6 (Precursor) GN=MSL1.15 OS=Arabidopsis thaliana (Mouse-ear cress) PE=2 SV=1	O	Posttranslational modification, protein turnover, chaperones	protein disulfide isomerase like protein precursor [Glycine max]	biological process: cellular process (GO:0009987);; biological process: cellular component organization or biogenesis (GO:0071840);; molecular function: catalytic activity (GO:0003824);; biological process: metabolic process (GO:0008152);; cellular component: cell (GO:0005623);; cellular component: organelle (GO:0043226);; cellular component: cell part (GO:0044464);; cellular component: membrane …
Glyma.02G085600.Wm82.a2.v1	PREDICTED: uncharacterized protein LOC100815530 [Glycine max]	-1.30813	down									[O]	Posttranslational modification, protein turnover, chaperones	Molecular Function: protease binding (GO:0002020);; Molecular Function: receptor activity (GO:0004872);; Molecular Function: KDEL sequence binding (GO:0005046);; Molecular Function: ATP binding (GO:0005524);; Cellular Component: cell wall (GO:0005618);; Cellular Component: mitochondrion (GO:0005739);; Cellular Component: vacuolar membrane (GO:0005774);; Cellular Component: endoplasmic reticulum l…	K03283|0|gmx:102667578|probable mediator of RNA polymerase II transcription subunit 37c-like; K03283 heat shock 70kDa protein 1/8 (A)	Spliceosome (ko03040);; Protein processing in endoplasmic reticulum (ko04141);; Endocytosis (ko04144)	[O]	Posttranslational modification, protein turnover, chaperones	Hsp70 protein;; C1-like domain;; C1 domain;; NAD-specific glutamate dehydrogenase	Probable mediator of RNA polymerase II transcription subunit 37c GN=At3g12580 OS=Arabidopsis thaliana (Mouse-ear cress) PE=1 SV=1	O	Posttranslational modification, protein turnover, chaperones	PREDICTED: uncharacterized protein LOC100815530 [Glycine max]	molecular function: binding (GO:0005488);; molecular function: receptor activity (GO:0004872);; cellular component: cell (GO:0005623);; cellular component: cell part (GO:0044464);; cellular component: organelle (GO:0043226);; cellular component: membrane (GO:0016020);; cellular component: organelle part (GO:0044422);; cellular component: membrane-enclosed lumen (GO:0031974);; biological process: …
Glyma.02G093200.Wm82.a2.v1	PREDICTED: heat shock cognate 70 kDa protein 2-like [Glycine max]	6.57749	up									[O]	Posttranslational modification, protein turnover, chaperones	Molecular Function: protease binding (GO:0002020);; Molecular Function: receptor activity (GO:0004872);; Molecular Function: KDEL sequence binding (GO:0005046);; Molecular Function: ATP binding (GO:0005524);; Cellular Component: cell wall (GO:0005618);; Cellular Component: mitochondrion (GO:0005739);; Cellular Component: vacuolar membrane (GO:0005774);; Cellular Component: endoplasmic reticulum l…	K03283|0|gmx:100789474|heat shock cognate 70 kDa protein 2-like; K03283 heat shock 70kDa protein 1/8 (A)	Spliceosome (ko03040);; Protein processing in endoplasmic reticulum (ko04141);; Endocytosis (ko04144)	[O]	Posttranslational modification, protein turnover, chaperones	Hsp70 protein;; NAD-specific glutamate dehydrogenase	Probable mediator of RNA polymerase II transcription subunit 37c GN=At3g12580 OS=Arabidopsis thaliana (Mouse-ear cress) PE=1 SV=1	O	Posttranslational modification, protein turnover, chaperones	PREDICTED: heat shock cognate 70 kDa protein 2-like [Glycine max]	molecular function: binding (GO:0005488);; molecular function: receptor activity (GO:0004872);; cellular component: cell (GO:0005623);; cellular component: cell part (GO:0044464);; cellular component: organelle (GO:0043226);; cellular component: membrane (GO:0016020);; cellular component: organelle part (GO:0044422);; cellular component: membrane-enclosed lumen (GO:0031974);; biological process: …
