# Supplementary material for: Comparative transcriptome analysis between two different cadmium-accumulating genotypes of soybean (Glycine max) in response to cadmium stress
Source: BMC Genom Data. 2024 May 7;25:43. doi: 10.1186/s12863-024-01226-w (PMC11075288; doi:10.1186/s12863-024-01226-w)
Supplement: Supplementary file 8 — Supplementary Material 8. [file 12863_2024_1226_MOESM8_ESM.xls]

## Sheet: Sheet1
Table S8 Primers used in this paper.
	Name	sequence
	GmActin	F-CGGTGGTTCTATCTTGGCATC
		R-GTCTTTCGCTTCAATAACCCTA
	Glyma.01G153300	F-TTCTCTTCAGGGCACTCATC
		R-GGGCTGGAAATCATCACGCA
Primers for LAS	Glyma.02G160500	F-TTGGGAAAAATGGAAGGTGT
		R-GGCTTGTTTTTAGATTGTGG
	Glyma.05G055000	F-AGCCTTAGCATTCTCATCAT
		R-GTAACTCGGGCAAGACAGCG
	Glyma.20G155100	F-TTCTGGCGGCAAGCAATCCC
		R-GATTTGGCTCGGGACCTTTC
	Glyma.10G231600	F-GGACCCCCAAACTCAAAACC
		R-GTTTACAACTCCTCCGCTTT
	Glyma.17G054100	F-ATTGTCTCCGCTCTCTGGTG
		R-AAAACGACCCCAGGAACATA
	Glyma.15G098100	F-AGGGCTTTGAATGATAGAGT
		R-CTTCTTCTCCTCTCTAACGG
	Glyma.10G193500	F-TCCAAAAGTCAATGCGAAGT
		R-ATATGTCTTGTGGTGTTTCC
	Glyma.12G210600	F-ACGCAAGGTGTCTGATGATG
		R-ATAAGCCTGAAAAGTTGGAG
	Glyma.09G240100	F-TGCGTGAAGAGACCAATACC
		R-AATGTTTTGAGGGGAAGGAA
Primers for HAS	Glyma.20G167500	F-CGAGGATAATAAGCCAGTAG
		R-CCTTCATAGCCACCACCAGA
	Glyma.07G038700	F-GCAAGCCACCTAACACAGTC
		R-ATCAGTAACAAATGCGGAGG
	Glyma.10G246300	F-GTTTCTGTCTCATTTGGCAT
		R-TAAGGTGGAGGAAGAAGAAG
	Glyma.05G129600	F-TGGTTATCACGGGAATGGGG
		R-GGAAACTTGGAGGCGTCGAA
	Glyma.05G157000	F-GAAGGAGACAGAGACATCAT
		R-GTTGATTTGTGCGTTCTCCT
	Glyma.14G008100	F-GCAACCTTACTCCTCACCAC
		R-AAAGTAGTGACGGTGGCGAC
	Glyma.02G201100	F-CAGGAGGGTGGAAGAAAGGG
		R-ACCACCCACTAGAGACATTG
	Glyma.09G126200	F-TTTATCAACCATTCCCATGC
		R-AAGGTTGAGTTGTGGGGTTT
	Glyma.03G249100	F-TCGAATCCTGTGTTGGTGAG
		R-GAAGATGCAGGAAACGGGTT
	Glyma.08G175200	F-GTCCTCTTCTCTTACAAATG
		R-GTCATTCCAAACCTCCTCAA
